# Supplementary material for: Factors Influencing Biofilm Formation of Salmonella spp. and the Biofilm-Degrading Potential of Essential Oils
Source: Foods. 2026 May 3;15(9):1574. doi: 10.3390/foods15091574 (PMC13164475; doi:10.3390/foods15091574)
Supplement: Supplementary file 1 [file foods-15-01574-s001.zip]

Archive with 4 entries (4 files):
- Figure S1 GC analyses of ajowan, clove, lime, palmarosa, oregano and thyme.pdf
- Table S1 OD620 values of the biofilm inhibition experiments (0.1% EOs).pdf
- Table S2 OD620 values of the biofilm inhibition experiments (0.1% EOs).xlsx
- Table S3 OD620 values of the biofilm degradation experiments (0.1% EOs).xlsx
