# Supplementary material for: Factors Influencing Biofilm Formation of Salmonella spp. and the Biofilm-Degrading Potential of Essential Oils
Source: Foods. 2026 May 3;15(9):1574. doi: 10.3390/foods15091574 (PMC13164475; doi:10.3390/foods15091574)
Supplement: Supplementary file 1 [file foods-15-01574-s001.zip › Table S2 OD620 values of the biofilm inhibition experiments (0.1% EOs).xlsx]

## Sheet: Munka1
Strains	Broths	Temperature	Plates	Optical density (630 nm)
1250	LB	4	adhesive	0.007
1250	LB	4	adhesive	0.014
1250	LB	4	adhesive	0.013
1251	LB	4	adhesive	0.013
1251	LB	4	adhesive	0.02
1251	LB	4	adhesive	0.015
1261	LB	4	adhesive	0.022
1261	LB	4	adhesive	0.003
1261	LB	4	adhesive	0.015
1263	LB	4	adhesive	0.013
1263	LB	4	adhesive	0.022
1263	LB	4	adhesive	0.018
1264	LB	4	adhesive	0.022
1264	LB	4	adhesive	0.027
1264	LB	4	adhesive	0.018
1268	LB	4	adhesive	0.02
1268	LB	4	adhesive	0.023
1268	LB	4	adhesive	0.024
1272	LB	4	adhesive	0.019
1272	LB	4	adhesive	0.011
1272	LB	4	adhesive	0.017
1267	LB	4	adhesive	0.014
1267	LB	4	adhesive	0.016
1267	LB	4	adhesive	0.016
1293	LB	4	adhesive	0.002
1293	LB	4	adhesive	0.002
1293	LB	4	adhesive	0.006
1294	LB	4	adhesive	0.003
1294	LB	4	adhesive	0.005
1294	LB	4	adhesive	0.001
VB1	LB	4	adhesive	0.012
VB1	LB	4	adhesive	-0.003
VB1	LB	4	adhesive	0.003
VB10	LB	4	adhesive	0.001
VB10	LB	4	adhesive	0.006
VB10	LB	4	adhesive	0.005
VB4	LB	4	adhesive	0.006
VB4	LB	4	adhesive	0.014
VB4	LB	4	adhesive	0.006
VB12	LB	4	adhesive	0.009
VB12	LB	4	adhesive	0.006
VB12	LB	4	adhesive	0.004
VB9	LB	4	adhesive	0.007
VB9	LB	4	adhesive	0.007
VB9	LB	4	adhesive	0.008
103838	LB	4	adhesive	0.005
103838	LB	4	adhesive	0.001
103838	LB	4	adhesive	0.008
1250	MH II	4	adhesive	-0.042
1250	MH II	4	adhesive	-0.071
1250	MH II	4	adhesive	0.002
1251	MH II	4	adhesive	0.017
1251	MH II	4	adhesive	-0.001
1251	MH II	4	adhesive	-0.015
1261	MH II	4	adhesive	-0.001
1261	MH II	4	adhesive	-0.003
1261	MH II	4	adhesive	-0.029
1263	MH II	4	adhesive	-0.045
1263	MH II	4	adhesive	-0.084
1263	MH II	4	adhesive	0.089
1264	MH II	4	adhesive	0.191
1264	MH II	4	adhesive	-0.072
1264	MH II	4	adhesive	0.003
1268	MH II	4	adhesive	-0.003
1268	MH II	4	adhesive	-0.011
1268	MH II	4	adhesive	0.012
1272	MH II	4	adhesive	0.076
1272	MH II	4	adhesive	0.234
1272	MH II	4	adhesive	0.48
1267	MH II	4	adhesive	0.13
1267	MH II	4	adhesive	0.122
1267	MH II	4	adhesive	0.277
1293	MH II	4	adhesive	-0.067
1293	MH II	4	adhesive	-0.165
1293	MH II	4	adhesive	-0.081
1294	MH II	4	adhesive	-0.084
1294	MH II	4	adhesive	-0.048
1294	MH II	4	adhesive	-0.039
VB1	MH II	4	adhesive	0.027
VB1	MH II	4	adhesive	-0.021
VB1	MH II	4	adhesive	-0.04
VB10	MH II	4	adhesive	0.069
VB10	MH II	4	adhesive	0.091
VB10	MH II	4	adhesive	0.107
VB4	MH II	4	adhesive	0.276
VB4	MH II	4	adhesive	0.072
VB4	MH II	4	adhesive	0.039
VB12	MH II	4	adhesive	0.171
VB12	MH II	4	adhesive	0.025
VB12	MH II	4	adhesive	-0.075
VB9	MH II	4	adhesive	-0.067
VB9	MH II	4	adhesive	0.119
VB9	MH II	4	adhesive	0.022
103838	MH II	4	adhesive	0.001
103838	MH II	4	adhesive	0.001
103838	MH II	4	adhesive	0.002
1250	BHI	4	adhesive	0.009
1250	BHI	4	adhesive	0.01
1250	BHI	4	adhesive	0.015
1251	BHI	4	adhesive	0.013
1251	BHI	4	adhesive	0.012
1251	BHI	4	adhesive	0.009
1261	BHI	4	adhesive	0.027
1261	BHI	4	adhesive	0.018
1261	BHI	4	adhesive	0.029
1263	BHI	4	adhesive	0.015
1263	BHI	4	adhesive	0.012
1263	BHI	4	adhesive	0.019
1264	BHI	4	adhesive	0.024
1264	BHI	4	adhesive	0.021
1264	BHI	4	adhesive	0.019
1268	BHI	4	adhesive	0.02
1268	BHI	4	adhesive	0.02
1268	BHI	4	adhesive	0.013
1272	BHI	4	adhesive	0.023
1272	BHI	4	adhesive	0.01
1272	BHI	4	adhesive	0.014
1267	BHI	4	adhesive	0.01
1267	BHI	4	adhesive	0.014
1267	BHI	4	adhesive	0.017
1293	BHI	4	adhesive	0.095
1293	BHI	4	adhesive	0.001
1293	BHI	4	adhesive	-0.001
1294	BHI	4	adhesive	0.003
1294	BHI	4	adhesive	0.001
1294	BHI	4	adhesive	0
VB1	BHI	4	adhesive	0.009
VB1	BHI	4	adhesive	0.007
VB1	BHI	4	adhesive	0.007
VB10	BHI	4	adhesive	0.004
VB10	BHI	4	adhesive	0.003
VB10	BHI	4	adhesive	0.005
VB4	BHI	4	adhesive	0.017
VB4	BHI	4	adhesive	0.012
VB4	BHI	4	adhesive	0.006
VB12	BHI	4	adhesive	0.005
VB12	BHI	4	adhesive	0.006
VB12	BHI	4	adhesive	0.004
VB9	BHI	4	adhesive	0.006
VB9	BHI	4	adhesive	-0.002
VB9	BHI	4	adhesive	0.001
103838	BHI	4	adhesive	0.003
103838	BHI	4	adhesive	0.004
103838	BHI	4	adhesive	0.005
1250	chicken	4	adhesive	0.05
1250	chicken	4	adhesive	0.02
1250	chicken	4	adhesive	0.03
1251	chicken	4	adhesive	0.01
1251	chicken	4	adhesive	0.02
1251	chicken	4	adhesive	0.035
1261	chicken	4	adhesive	0.022
1261	chicken	4	adhesive	0.12
1261	chicken	4	adhesive	0.012
1263	chicken	4	adhesive	0.0005
1263	chicken	4	adhesive	0.007
1263	chicken	4	adhesive	0.001
1264	chicken	4	adhesive	0.005
1264	chicken	4	adhesive	0.003
1264	chicken	4	adhesive	0.00715
1268	chicken	4	adhesive	0.025
1268	chicken	4	adhesive	0.015
1268	chicken	4	adhesive	0.032
1272	chicken	4	adhesive	0.025
1272	chicken	4	adhesive	0.032
1272	chicken	4	adhesive	0.052
1267	chicken	4	adhesive	0.02
1267	chicken	4	adhesive	0.044
1267	chicken	4	adhesive	0.077
1293	chicken	4	adhesive	0.018
1293	chicken	4	adhesive	0.022
1293	chicken	4	adhesive	0.025
1294	chicken	4	adhesive	0.06
1294	chicken	4	adhesive	0.007
1294	chicken	4	adhesive	0.004
VB1	chicken	4	adhesive	0.04
VB1	chicken	4	adhesive	0.005
VB1	chicken	4	adhesive	0.001
VB10	chicken	4	adhesive	0.006
VB10	chicken	4	adhesive	0.006
VB10	chicken	4	adhesive	0.007
VB4	chicken	4	adhesive	0.025
VB4	chicken	4	adhesive	0.007
VB4	chicken	4	adhesive	0.005
VB12	chicken	4	adhesive	0.007
VB12	chicken	4	adhesive	0.005
VB12	chicken	4	adhesive	0.007
VB9	chicken	4	adhesive	0.008
VB9	chicken	4	adhesive	0.007
VB9	chicken	4	adhesive	0.0075
103838	chicken	4	adhesive	0.0045
103838	chicken	4	adhesive	0.0035
103838	chicken	4	adhesive	0.003
1250	LB	14	adhesive	0.012
1250	LB	14	adhesive	0.024
1250	LB	14	adhesive	0.019
1251	LB	14	adhesive	0.045
1251	LB	14	adhesive	0.043
1251	LB	14	adhesive	0.046
1261	LB	14	adhesive	0.008
1261	LB	14	adhesive	0.005
1261	LB	14	adhesive	0.009
1263	LB	14	adhesive	0.014
1263	LB	14	adhesive	0.018
1263	LB	14	adhesive	0.016
1264	LB	14	adhesive	0.042
1264	LB	14	adhesive	0.05
1264	LB	14	adhesive	0.053
1268	LB	14	adhesive	0.018
1268	LB	14	adhesive	0.017
1268	LB	14	adhesive	0.009
1272	LB	14	adhesive	0.071
1272	LB	14	adhesive	0.062
1272	LB	14	adhesive	0.051
1267	LB	14	adhesive	0.029
1267	LB	14	adhesive	0.015
1267	LB	14	adhesive	0.024
1293	LB	14	adhesive	0.007
1293	LB	14	adhesive	0.007
1293	LB	14	adhesive	0.009
1294	LB	14	adhesive	0.008
1294	LB	14	adhesive	0.009
1294	LB	14	adhesive	0.002
VB1	LB	14	adhesive	0.009
VB1	LB	14	adhesive	0.005
VB1	LB	14	adhesive	0.016
VB10	LB	14	adhesive	0.015
VB10	LB	14	adhesive	0.034
VB10	LB	14	adhesive	0.049
VB4	LB	14	adhesive	0.011
VB4	LB	14	adhesive	0.024
VB4	LB	14	adhesive	0.018
VB12	LB	14	adhesive	0.011
VB12	LB	14	adhesive	0.013
VB12	LB	14	adhesive	0.004
VB9	LB	14	adhesive	0.034
VB9	LB	14	adhesive	0.034
VB9	LB	14	adhesive	0.028
103838	LB	14	adhesive	0.014
103838	LB	14	adhesive	0.016
103838	LB	14	adhesive	0.015
1250	MH II	14	adhesive	0.03
1250	MH II	14	adhesive	0.005
1250	MH II	14	adhesive	0.01
1251	MH II	14	adhesive	0.01
1251	MH II	14	adhesive	0.014
1251	MH II	14	adhesive	0.01
1261	MH II	14	adhesive	0.005
1261	MH II	14	adhesive	0.005
1261	MH II	14	adhesive	0.009
1263	MH II	14	adhesive	0.013
1263	MH II	14	adhesive	0.014
1263	MH II	14	adhesive	0.046
1264	MH II	14	adhesive	0.03
1264	MH II	14	adhesive	0.022
1264	MH II	14	adhesive	0.032
1268	MH II	14	adhesive	0.042
1268	MH II	14	adhesive	0.055
1268	MH II	14	adhesive	0.05
1272	MH II	14	adhesive	0.017
1272	MH II	14	adhesive	0.01
1272	MH II	14	adhesive	0.008
1267	MH II	14	adhesive	0.002
1267	MH II	14	adhesive	0.009
1267	MH II	14	adhesive	0.014
1293	MH II	14	adhesive	0.019
1293	MH II	14	adhesive	0.007
1293	MH II	14	adhesive	0.009
1294	MH II	14	adhesive	0.009
1294	MH II	14	adhesive	0.013
1294	MH II	14	adhesive	0.006
VB1	MH II	14	adhesive	0.016
VB1	MH II	14	adhesive	0.01
VB1	MH II	14	adhesive	0.019
VB10	MH II	14	adhesive	0.021
VB10	MH II	14	adhesive	0.019
VB10	MH II	14	adhesive	0.017
VB4	MH II	14	adhesive	0.026
VB4	MH II	14	adhesive	0.023
VB4	MH II	14	adhesive	0.02
VB12	MH II	14	adhesive	0.024
VB12	MH II	14	adhesive	0.016
VB12	MH II	14	adhesive	0.03
VB9	MH II	14	adhesive	0.05
VB9	MH II	14	adhesive	0.042
VB9	MH II	14	adhesive	0.039
103838	MH II	14	adhesive	0.02
103838	MH II	14	adhesive	0.03
103838	MH II	14	adhesive	0.04
1250	BHI	14	adhesive	0.027
1250	BHI	14	adhesive	0.02
1250	BHI	14	adhesive	0.014
1251	BHI	14	adhesive	0.025
1251	BHI	14	adhesive	0.019
1251	BHI	14	adhesive	0.017
1261	BHI	14	adhesive	0.007
1261	BHI	14	adhesive	0.008
1261	BHI	14	adhesive	0.019
1263	BHI	14	adhesive	0.009
1263	BHI	14	adhesive	0.007
1263	BHI	14	adhesive	0.023
1264	BHI	14	adhesive	0.027
1264	BHI	14	adhesive	0.021
1264	BHI	14	adhesive	0.019
1268	BHI	14	adhesive	0.03
1268	BHI	14	adhesive	0.376
1268	BHI	14	adhesive	0.016
1272	BHI	14	adhesive	0.013
1272	BHI	14	adhesive	0.011
1272	BHI	14	adhesive	0.018
1267	BHI	14	adhesive	0.015
1267	BHI	14	adhesive	0.018
1267	BHI	14	adhesive	0.016
1293	BHI	14	adhesive	-0.03
1293	BHI	14	adhesive	-0.025
1293	BHI	14	adhesive	-0.024
1294	BHI	14	adhesive	-0.018
1294	BHI	14	adhesive	-0.016
1294	BHI	14	adhesive	-0.017
VB1	BHI	14	adhesive	-0.014
VB1	BHI	14	adhesive	-0.019
VB1	BHI	14	adhesive	-0.01
VB10	BHI	14	adhesive	-0.02
VB10	BHI	14	adhesive	-0.015
VB10	BHI	14	adhesive	-0.013
VB4	BHI	14	adhesive	0.028
VB4	BHI	14	adhesive	0.018
VB4	BHI	14	adhesive	0.015
VB12	BHI	14	adhesive	0.024
VB12	BHI	14	adhesive	0.004
VB12	BHI	14	adhesive	0.02
VB9	BHI	14	adhesive	0.016
VB9	BHI	14	adhesive	0.007
VB9	BHI	14	adhesive	0.007
103838	BHI	14	adhesive	0.003
103838	BHI	14	adhesive	0.004
103838	BHI	14	adhesive	0.005
1250	chicken	14	adhesive	0.0036
1250	chicken	14	adhesive	0.06
1250	chicken	14	adhesive	0.055
1251	chicken	14	adhesive	0.056
1251	chicken	14	adhesive	0.064
1251	chicken	14	adhesive	0.053
1261	chicken	14	adhesive	0.071
1261	chicken	14	adhesive	0.048
1261	chicken	14	adhesive	0.067
1263	chicken	14	adhesive	0.094
1263	chicken	14	adhesive	0.071
1263	chicken	14	adhesive	0.126
1264	chicken	14	adhesive	0.044
1264	chicken	14	adhesive	0.036
1264	chicken	14	adhesive	0.037
1268	chicken	14	adhesive	0.055
1268	chicken	14	adhesive	0.057
1268	chicken	14	adhesive	0.085
1272	chicken	14	adhesive	0.054
1272	chicken	14	adhesive	0.055
1272	chicken	14	adhesive	0.062
1267	chicken	14	adhesive	0.055
1267	chicken	14	adhesive	0.049
1267	chicken	14	adhesive	0.048
1293	chicken	14	adhesive	0.035
1293	chicken	14	adhesive	0.035
1293	chicken	14	adhesive	0.039
1294	chicken	14	adhesive	0.033
1294	chicken	14	adhesive	0.028
1294	chicken	14	adhesive	0.033
VB1	chicken	14	adhesive	0.042
VB1	chicken	14	adhesive	0.046
VB1	chicken	14	adhesive	0.044
VB10	chicken	14	adhesive	0.087
VB10	chicken	14	adhesive	0.092
VB10	chicken	14	adhesive	0.093
VB4	chicken	14	adhesive	0.051
VB4	chicken	14	adhesive	0.045
VB4	chicken	14	adhesive	0.043
VB12	chicken	14	adhesive	0.072
VB12	chicken	14	adhesive	0.058
VB12	chicken	14	adhesive	0.049
VB9	chicken	14	adhesive	0.045
VB9	chicken	14	adhesive	0.044
VB9	chicken	14	adhesive	0.052
103838	chicken	14	adhesive	0.004
103838	chicken	14	adhesive	0.004
103838	chicken	14	adhesive	0.005
1250	LB	23	adhesive	0.009
1250	LB	23	adhesive	0.014
1250	LB	23	adhesive	0.009
1251	LB	23	adhesive	0.016
1251	LB	23	adhesive	0.012
1251	LB	23	adhesive	0.011
1261	LB	23	adhesive	0.021
1261	LB	23	adhesive	0.008
1261	LB	23	adhesive	0.013
1263	LB	23	adhesive	0.006
1263	LB	23	adhesive	0.007
1263	LB	23	adhesive	0.01
1264	LB	23	adhesive	0.069
1264	LB	23	adhesive	0.07
1264	LB	23	adhesive	0.067
1268	LB	23	adhesive	0.352
1268	LB	23	adhesive	0.355
1268	LB	23	adhesive	0.338
1272	LB	23	adhesive	0.05
1272	LB	23	adhesive	0.037
1272	LB	23	adhesive	0.035
1267	LB	23	adhesive	0.016
1267	LB	23	adhesive	0.029
1267	LB	23	adhesive	0.019
1293	LB	23	adhesive	0.062
1293	LB	23	adhesive	0.133
1293	LB	23	adhesive	0.082
1294	LB	23	adhesive	0.012
1294	LB	23	adhesive	0.006
1294	LB	23	adhesive	0.003
VB1	LB	23	adhesive	0.117
VB1	LB	23	adhesive	0.108
VB1	LB	23	adhesive	0.114
VB10	LB	23	adhesive	0.102
VB10	LB	23	adhesive	0.116
VB10	LB	23	adhesive	0.092
VB4	LB	23	adhesive	0.099
VB4	LB	23	adhesive	0.148
VB4	LB	23	adhesive	0.133
VB12	LB	23	adhesive	0.044
VB12	LB	23	adhesive	0.037
VB12	LB	23	adhesive	0.035
VB9	LB	23	adhesive	0.167
VB9	LB	23	adhesive	0.187
VB9	LB	23	adhesive	0.21
103838	LB	23	adhesive	0.059
103838	LB	23	adhesive	0.05
103838	LB	23	adhesive	0.062
1250	MH II	23	adhesive	0.01
1250	MH II	23	adhesive	0.015
1250	MH II	23	adhesive	0.014
1251	MH II	23	adhesive	0.011
1251	MH II	23	adhesive	0.009
1251	MH II	23	adhesive	0.009
1261	MH II	23	adhesive	0.014
1261	MH II	23	adhesive	0.013
1261	MH II	23	adhesive	0.013
1263	MH II	23	adhesive	0.023
1263	MH II	23	adhesive	0.025
1263	MH II	23	adhesive	0.025
1264	MH II	23	adhesive	0.048
1264	MH II	23	adhesive	0.052
1264	MH II	23	adhesive	0.031
1268	MH II	23	adhesive	0.39
1268	MH II	23	adhesive	0.376
1268	MH II	23	adhesive	0.347
1272	MH II	23	adhesive	0.034
1272	MH II	23	adhesive	0.03
1272	MH II	23	adhesive	0.033
1267	MH II	23	adhesive	0.014
1267	MH II	23	adhesive	0.026
1267	MH II	23	adhesive	0.019
1293	MH II	23	adhesive	0.058
1293	MH II	23	adhesive	0.101
1293	MH II	23	adhesive	0.094
1294	MH II	23	adhesive	0.011
1294	MH II	23	adhesive	0.014
1294	MH II	23	adhesive	0.015
VB1	MH II	23	adhesive	0.072
VB1	MH II	23	adhesive	0.075
VB1	MH II	23	adhesive	0.077
VB10	MH II	23	adhesive	0.067
VB10	MH II	23	adhesive	0.06
VB10	MH II	23	adhesive	0.049
VB4	MH II	23	adhesive	0.07
VB4	MH II	23	adhesive	0.087
VB4	MH II	23	adhesive	0.095
VB12	MH II	23	adhesive	0.056
VB12	MH II	23	adhesive	0.05
VB12	MH II	23	adhesive	0.068
VB9	MH II	23	adhesive	0.241
VB9	MH II	23	adhesive	0.194
VB9	MH II	23	adhesive	0.16
103838	MH II	23	adhesive	0.1
103838	MH II	23	adhesive	0.15
103838	MH II	23	adhesive	0.05
1250	BHI	23	adhesive	0.016
1250	BHI	23	adhesive	0.031
1250	BHI	23	adhesive	0.028
1251	BHI	23	adhesive	0.042
1251	BHI	23	adhesive	0.032
1251	BHI	23	adhesive	0.035
1261	BHI	23	adhesive	0.036
1261	BHI	23	adhesive	0.032
1261	BHI	23	adhesive	0.041
1263	BHI	23	adhesive	0.038
1263	BHI	23	adhesive	0.038
1263	BHI	23	adhesive	0.038
1264	BHI	23	adhesive	0.018
1264	BHI	23	adhesive	0.031
1264	BHI	23	adhesive	0.03
1268	BHI	23	adhesive	0.03
1268	BHI	23	adhesive	0.037
1268	BHI	23	adhesive	0.029
1272	BHI	23	adhesive	0.032
1272	BHI	23	adhesive	0.023
1272	BHI	23	adhesive	0.027
1267	BHI	23	adhesive	0.028
1267	BHI	23	adhesive	0.025
1267	BHI	23	adhesive	0.018
1293	BHI	23	adhesive	0.021
1293	BHI	23	adhesive	0.034
1293	BHI	23	adhesive	0.035
1294	BHI	23	adhesive	0.037
1294	BHI	23	adhesive	0.032
1294	BHI	23	adhesive	0.039
VB1	BHI	23	adhesive	0.027
VB1	BHI	23	adhesive	0.035
VB1	BHI	23	adhesive	0.033
VB10	BHI	23	adhesive	0.037
VB10	BHI	23	adhesive	0.037
VB10	BHI	23	adhesive	0.034
VB4	BHI	23	adhesive	0.037
VB4	BHI	23	adhesive	0.035
VB4	BHI	23	adhesive	0.086
VB12	BHI	23	adhesive	0.037
VB12	BHI	23	adhesive	0.033
VB12	BHI	23	adhesive	0.016
VB9	BHI	23	adhesive	0.04
VB9	BHI	23	adhesive	0.029
VB9	BHI	23	adhesive	0.018
103838	BHI	23	adhesive	-0.005
103838	BHI	23	adhesive	-0.001
103838	BHI	23	adhesive	0.005
1250	chicken	23	adhesive	0.196
1250	chicken	23	adhesive	0.078
1250	chicken	23	adhesive	0.065
1251	chicken	23	adhesive	0.062
1251	chicken	23	adhesive	0.058
1251	chicken	23	adhesive	0.056
1261	chicken	23	adhesive	0.057
1261	chicken	23	adhesive	0.057
1261	chicken	23	adhesive	0.054
1263	chicken	23	adhesive	0.052
1263	chicken	23	adhesive	0.068
1263	chicken	23	adhesive	0.073
1264	chicken	23	adhesive	0.075
1264	chicken	23	adhesive	0.062
1264	chicken	23	adhesive	0.053
1268	chicken	23	adhesive	0.093
1268	chicken	23	adhesive	0.086
1268	chicken	23	adhesive	0.083
1272	chicken	23	adhesive	0.063
1272	chicken	23	adhesive	0.055
1272	chicken	23	adhesive	0.061
1267	chicken	23	adhesive	0.05
1267	chicken	23	adhesive	0.056
1267	chicken	23	adhesive	0.06
1293	chicken	23	adhesive	0.072
1293	chicken	23	adhesive	0.053
1293	chicken	23	adhesive	0.044
1294	chicken	23	adhesive	0.028
1294	chicken	23	adhesive	0.023
1294	chicken	23	adhesive	0.02
VB1	chicken	23	adhesive	0.036
VB1	chicken	23	adhesive	0.039
VB1	chicken	23	adhesive	0.038
VB10	chicken	23	adhesive	0.037
VB10	chicken	23	adhesive	0.044
VB10	chicken	23	adhesive	0.049
VB4	chicken	23	adhesive	0.056
VB4	chicken	23	adhesive	0.042
VB4	chicken	23	adhesive	0.044
VB12	chicken	23	adhesive	0.047
VB12	chicken	23	adhesive	0.04
VB12	chicken	23	adhesive	0.036
VB9	chicken	23	adhesive	0.045
VB9	chicken	23	adhesive	0.042
VB9	chicken	23	adhesive	0.039
103838	chicken	23	adhesive	0.066
103838	chicken	23	adhesive	0.068
103838	chicken	23	adhesive	0.064
1250	LB	37	adhesive	0.184
1250	LB	37	adhesive	0.161
1250	LB	37	adhesive	0.136
1251	LB	37	adhesive	0.458
1251	LB	37	adhesive	0.318
1251	LB	37	adhesive	0.422
1261	LB	37	adhesive	0.16
1261	LB	37	adhesive	0.198
1261	LB	37	adhesive	0.216
1263	LB	37	adhesive	0.009
1263	LB	37	adhesive	0.011
1263	LB	37	adhesive	0.01
1264	LB	37	adhesive	0.016
1264	LB	37	adhesive	0.015
1264	LB	37	adhesive	0.016
1268	LB	37	adhesive	0.5
1268	LB	37	adhesive	0.462
1268	LB	37	adhesive	0.489
1272	LB	37	adhesive	0.039
1272	LB	37	adhesive	0.032
1272	LB	37	adhesive	0.038
1267	LB	37	adhesive	0.238
1267	LB	37	adhesive	0.248
1267	LB	37	adhesive	0.237
1293	LB	37	adhesive	0.162
1293	LB	37	adhesive	0.241
1293	LB	37	adhesive	0.209
1294	LB	37	adhesive	0.044
1294	LB	37	adhesive	0.048
1294	LB	37	adhesive	0.057
VB1	LB	37	adhesive	0.05
VB1	LB	37	adhesive	0.045
VB1	LB	37	adhesive	0.062
VB10	LB	37	adhesive	0.079
VB10	LB	37	adhesive	0.078
VB10	LB	37	adhesive	0.077
VB4	LB	37	adhesive	0.088
VB4	LB	37	adhesive	0.096
VB4	LB	37	adhesive	0.1
VB12	LB	37	adhesive	0.063
VB12	LB	37	adhesive	0.072
VB12	LB	37	adhesive	0.071
VB9	LB	37	adhesive	0.108
VB9	LB	37	adhesive	0.091
VB9	LB	37	adhesive	0.11
103838	LB	37	adhesive	0.09
103838	LB	37	adhesive	0.085
103838	LB	37	adhesive	0.095
1250	MH II	37	adhesive	0.09
1250	MH II	37	adhesive	0.031
1250	MH II	37	adhesive	0.028
1251	MH II	37	adhesive	0.069
1251	MH II	37	adhesive	0.066
1251	MH II	37	adhesive	0.07
1261	MH II	37	adhesive	0.044
1261	MH II	37	adhesive	0.026
1261	MH II	37	adhesive	0.027
1263	MH II	37	adhesive	0.024
1263	MH II	37	adhesive	0.022
1263	MH II	37	adhesive	0.043
1264	MH II	37	adhesive	0.137
1264	MH II	37	adhesive	0.159
1264	MH II	37	adhesive	0.149
1268	MH II	37	adhesive	0.351
1268	MH II	37	adhesive	0.346
1268	MH II	37	adhesive	0.33
1272	MH II	37	adhesive	0.025
1272	MH II	37	adhesive	0.022
1272	MH II	37	adhesive	0.028
1267	MH II	37	adhesive	0.224
1267	MH II	37	adhesive	0.248
1267	MH II	37	adhesive	0.156
1293	MH II	37	adhesive	0.05
1293	MH II	37	adhesive	0.087
1293	MH II	37	adhesive	0.096
1294	MH II	37	adhesive	0.033
1294	MH II	37	adhesive	0.026
1294	MH II	37	adhesive	0.023
VB1	MH II	37	adhesive	0.06
VB1	MH II	37	adhesive	0.06
VB1	MH II	37	adhesive	0.064
VB10	MH II	37	adhesive	0.073
VB10	MH II	37	adhesive	0.071
VB10	MH II	37	adhesive	0.073
VB4	MH II	37	adhesive	0.116
VB4	MH II	37	adhesive	0.126
VB4	MH II	37	adhesive	0.112
VB12	MH II	37	adhesive	0.129
VB12	MH II	37	adhesive	0.108
VB12	MH II	37	adhesive	0.115
VB9	MH II	37	adhesive	0.133
VB9	MH II	37	adhesive	0.122
VB9	MH II	37	adhesive	0.13
103838	MH II	37	adhesive	0.05
103838	MH II	37	adhesive	0.055
103838	MH II	37	adhesive	0.045
1250	BHI	37	adhesive	0.109
1250	BHI	37	adhesive	0.135
1250	BHI	37	adhesive	0.134
1251	BHI	37	adhesive	0.4
1251	BHI	37	adhesive	0.359
1251	BHI	37	adhesive	0.278
1261	BHI	37	adhesive	0.1
1261	BHI	37	adhesive	0.095
1261	BHI	37	adhesive	0.086
1263	BHI	37	adhesive	0.042
1263	BHI	37	adhesive	0.048
1263	BHI	37	adhesive	0.066
1264	BHI	37	adhesive	0.195
1264	BHI	37	adhesive	0.109
1264	BHI	37	adhesive	0.111
1268	BHI	37	adhesive	0.31
1268	BHI	37	adhesive	0.302
1268	BHI	37	adhesive	0.289
1272	BHI	37	adhesive	0.235
1272	BHI	37	adhesive	0.044
1272	BHI	37	adhesive	0.084
1267	BHI	37	adhesive	0.026
1267	BHI	37	adhesive	0.028
1267	BHI	37	adhesive	0.046
1293	BHI	37	adhesive	0.15
1293	BHI	37	adhesive	0.081
1293	BHI	37	adhesive	0.062
1294	BHI	37	adhesive	0.013
1294	BHI	37	adhesive	0.013
1294	BHI	37	adhesive	0.032
VB1	BHI	37	adhesive	0.115
VB1	BHI	37	adhesive	0.126
VB1	BHI	37	adhesive	0.118
VB10	BHI	37	adhesive	0.169
VB10	BHI	37	adhesive	0.16
VB10	BHI	37	adhesive	0.262
VB4	BHI	37	adhesive	0.173
VB4	BHI	37	adhesive	0.1
VB4	BHI	37	adhesive	0.139
VB12	BHI	37	adhesive	0.144
VB12	BHI	37	adhesive	0.122
VB12	BHI	37	adhesive	0.098
VB9	BHI	37	adhesive	0.306
VB9	BHI	37	adhesive	0.284
VB9	BHI	37	adhesive	0.303
103838	BHI	37	adhesive	0.066
103838	BHI	37	adhesive	0.068
103838	BHI	37	adhesive	0.064
1250	chicken	37	adhesive	0.35
1250	chicken	37	adhesive	0.266
1250	chicken	37	adhesive	0.233
1251	chicken	37	adhesive	0.249
1251	chicken	37	adhesive	0.274
1251	chicken	37	adhesive	0.263
1261	chicken	37	adhesive	0.267
1261	chicken	37	adhesive	0.262
1261	chicken	37	adhesive	0.26
1263	chicken	37	adhesive	0.28
1263	chicken	37	adhesive	0.341
1263	chicken	37	adhesive	0.359
1264	chicken	37	adhesive	0.389
1264	chicken	37	adhesive	0.329
1264	chicken	37	adhesive	0.359
1268	chicken	37	adhesive	0.418
1268	chicken	37	adhesive	0.401
1268	chicken	37	adhesive	0.407
1272	chicken	37	adhesive	0.378
1272	chicken	37	adhesive	0.374
1272	chicken	37	adhesive	0.323
1267	chicken	37	adhesive	0.284
1267	chicken	37	adhesive	0.251
1267	chicken	37	adhesive	0.249
1293	chicken	37	adhesive	0.307
1293	chicken	37	adhesive	0.305
1293	chicken	37	adhesive	0.295
1294	chicken	37	adhesive	0.214
1294	chicken	37	adhesive	0.198
1294	chicken	37	adhesive	0.188
VB1	chicken	37	adhesive	0.473
VB1	chicken	37	adhesive	0.396
VB1	chicken	37	adhesive	0.491
VB10	chicken	37	adhesive	0.175
VB10	chicken	37	adhesive	0.195
VB10	chicken	37	adhesive	0.385
VB4	chicken	37	adhesive	0.531
VB4	chicken	37	adhesive	0.355
VB4	chicken	37	adhesive	0.271
VB12	chicken	37	adhesive	0.237
VB12	chicken	37	adhesive	0.241
VB12	chicken	37	adhesive	0.24
VB9	chicken	37	adhesive	0.274
VB9	chicken	37	adhesive	0.306
VB9	chicken	37	adhesive	0.321
103838	chicken	37	adhesive	0.22
103838	chicken	37	adhesive	0.24
103838	chicken	37	adhesive	0.2
1250	LB	4	non-adhesive	0.009
1250	LB	4	non-adhesive	0.013
1250	LB	4	non-adhesive	0.024
1251	LB	4	non-adhesive	0.029
1251	LB	4	non-adhesive	0.024
1251	LB	4	non-adhesive	0.026
1261	LB	4	non-adhesive	0.031
1261	LB	4	non-adhesive	0.026
1261	LB	4	non-adhesive	0.028
1263	LB	4	non-adhesive	0.02
1263	LB	4	non-adhesive	0.023
1263	LB	4	non-adhesive	0.016
1264	LB	4	non-adhesive	0.019
1264	LB	4	non-adhesive	0.023
1264	LB	4	non-adhesive	0.036
1268	LB	4	non-adhesive	0.024
1268	LB	4	non-adhesive	0.02
1268	LB	4	non-adhesive	0.025
1272	LB	4	non-adhesive	0.027
1272	LB	4	non-adhesive	0.018
1272	LB	4	non-adhesive	0.015
1267	LB	4	non-adhesive	0.015
1267	LB	4	non-adhesive	0.02
1267	LB	4	non-adhesive	0.016
1293	LB	4	non-adhesive	0.01
1293	LB	4	non-adhesive	0.01
1293	LB	4	non-adhesive	0.016
1294	LB	4	non-adhesive	0.017
1294	LB	4	non-adhesive	0.009
1294	LB	4	non-adhesive	0.011
VB1	LB	4	non-adhesive	0.016
VB1	LB	4	non-adhesive	0.01
VB1	LB	4	non-adhesive	0.009
VB10	LB	4	non-adhesive	0.007
VB10	LB	4	non-adhesive	0.01
VB10	LB	4	non-adhesive	0.008
VB4	LB	4	non-adhesive	0.012
VB4	LB	4	non-adhesive	0.01
VB4	LB	4	non-adhesive	0.018
VB12	LB	4	non-adhesive	0.015
VB12	LB	4	non-adhesive	0.011
VB12	LB	4	non-adhesive	0.011
VB9	LB	4	non-adhesive	0.008
VB9	LB	4	non-adhesive	0.006
VB9	LB	4	non-adhesive	0.002
103838	LB	4	non-adhesive	0.004
103838	LB	4	non-adhesive	0.005
103838	LB	4	non-adhesive	0.006
1250	MH II	4	non-adhesive	0.041
1250	MH II	4	non-adhesive	0.006
1250	MH II	4	non-adhesive	-0.037
1251	MH II	4	non-adhesive	-0.026
1251	MH II	4	non-adhesive	-0.013
1251	MH II	4	non-adhesive	0.045
1261	MH II	4	non-adhesive	-0.018
1261	MH II	4	non-adhesive	-0.045
1261	MH II	4	non-adhesive	-0.048
1263	MH II	4	non-adhesive	-0.082
1263	MH II	4	non-adhesive	-0.159
1263	MH II	4	non-adhesive	-0.259
1264	MH II	4	non-adhesive	0.125
1264	MH II	4	non-adhesive	-0.264
1264	MH II	4	non-adhesive	-0.138
1268	MH II	4	non-adhesive	-0.126
1268	MH II	4	non-adhesive	0.032
1268	MH II	4	non-adhesive	-0.107
1272	MH II	4	non-adhesive	0.092
1272	MH II	4	non-adhesive	0.029
1272	MH II	4	non-adhesive	0.069
1267	MH II	4	non-adhesive	0.262
1267	MH II	4	non-adhesive	0.038
1267	MH II	4	non-adhesive	-0.409
1293	MH II	4	non-adhesive	-0.064
1293	MH II	4	non-adhesive	0.074
1293	MH II	4	non-adhesive	0.117
1294	MH II	4	non-adhesive	-0.067
1294	MH II	4	non-adhesive	-0.033
1294	MH II	4	non-adhesive	-0.13
VB1	MH II	4	non-adhesive	0.016
VB1	MH II	4	non-adhesive	0.054
VB1	MH II	4	non-adhesive	0.052
VB10	MH II	4	non-adhesive	-0.064
VB10	MH II	4	non-adhesive	-0.096
VB10	MH II	4	non-adhesive	-0.102
VB4	MH II	4	non-adhesive	0.395
VB4	MH II	4	non-adhesive	0.105
VB4	MH II	4	non-adhesive	0.057
VB12	MH II	4	non-adhesive	-0.016
VB12	MH II	4	non-adhesive	-0.053
VB12	MH II	4	non-adhesive	0.024
VB9	MH II	4	non-adhesive	0.053
VB9	MH II	4	non-adhesive	0.006
VB9	MH II	4	non-adhesive	0.027
103838	MH II	4	non-adhesive	0.001
103838	MH II	4	non-adhesive	0.0005
103838	MH II	4	non-adhesive	0.002
1250	BHI	4	non-adhesive	0.013
1250	BHI	4	non-adhesive	0.007
1250	BHI	4	non-adhesive	0.005
1251	BHI	4	non-adhesive	0.011
1251	BHI	4	non-adhesive	0.007
1251	BHI	4	non-adhesive	0.013
1261	BHI	4	non-adhesive	0.013
1261	BHI	4	non-adhesive	0.005
1261	BHI	4	non-adhesive	0.003
1263	BHI	4	non-adhesive	-0.001
1263	BHI	4	non-adhesive	0.001
1263	BHI	4	non-adhesive	0.002
1264	BHI	4	non-adhesive	0.013
1264	BHI	4	non-adhesive	0.017
1264	BHI	4	non-adhesive	0.022
1268	BHI	4	non-adhesive	0.014
1268	BHI	4	non-adhesive	0.014
1268	BHI	4	non-adhesive	0.012
1272	BHI	4	non-adhesive	0.018
1272	BHI	4	non-adhesive	0.006
1272	BHI	4	non-adhesive	0.017
1267	BHI	4	non-adhesive	0.008
1267	BHI	4	non-adhesive	0.008
1267	BHI	4	non-adhesive	0.005
1293	BHI	4	non-adhesive	-0.001
1293	BHI	4	non-adhesive	0.006
1293	BHI	4	non-adhesive	-0.004
1294	BHI	4	non-adhesive	-0.003
1294	BHI	4	non-adhesive	-0.004
1294	BHI	4	non-adhesive	-0.004
VB1	BHI	4	non-adhesive	0
VB1	BHI	4	non-adhesive	-0.002
VB1	BHI	4	non-adhesive	-0.006
VB10	BHI	4	non-adhesive	-0.004
VB10	BHI	4	non-adhesive	-0.006
VB10	BHI	4	non-adhesive	-0.001
VB4	BHI	4	non-adhesive	0.005
VB4	BHI	4	non-adhesive	0.002
VB4	BHI	4	non-adhesive	0.002
VB12	BHI	4	non-adhesive	-0.002
VB12	BHI	4	non-adhesive	0.001
VB12	BHI	4	non-adhesive	0
VB9	BHI	4	non-adhesive	0.006
VB9	BHI	4	non-adhesive	-0.002
VB9	BHI	4	non-adhesive	0.011
103838	BHI	4	non-adhesive	0.003
103838	BHI	4	non-adhesive	0.004
103838	BHI	4	non-adhesive	0.002
1250	chicken	4	non-adhesive	0.003
1250	chicken	4	non-adhesive	0.005
1250	chicken	4	non-adhesive	0.00686
1251	chicken	4	non-adhesive	0.0089
1251	chicken	4	non-adhesive	0.0098
1251	chicken	4	non-adhesive	0.0098
1261	chicken	4	non-adhesive	0.0009
1261	chicken	4	non-adhesive	0.0056
1261	chicken	4	non-adhesive	0.0076
1263	chicken	4	non-adhesive	0.005
1263	chicken	4	non-adhesive	0.00045
1263	chicken	4	non-adhesive	0.00618
1264	chicken	4	non-adhesive	0.00713
1264	chicken	4	non-adhesive	0.0008
1264	chicken	4	non-adhesive	0.0058
1268	chicken	4	non-adhesive	0.0079
1268	chicken	4	non-adhesive	0.0079
1268	chicken	4	non-adhesive	0.008
1272	chicken	4	non-adhesive	0.0096
1272	chicken	4	non-adhesive	0.0098
1272	chicken	4	non-adhesive	0.0001
1267	chicken	4	non-adhesive	0.005
1267	chicken	4	non-adhesive	0.009
1267	chicken	4	non-adhesive	0.0006
1293	chicken	4	non-adhesive	0.02
1293	chicken	4	non-adhesive	0.007
1293	chicken	4	non-adhesive	0.001
1294	chicken	4	non-adhesive	0.009
1294	chicken	4	non-adhesive	0.002
1294	chicken	4	non-adhesive	0.002
VB1	chicken	4	non-adhesive	0.002
VB1	chicken	4	non-adhesive	0.02
VB1	chicken	4	non-adhesive	0.002
VB10	chicken	4	non-adhesive	0.002
VB10	chicken	4	non-adhesive	0.003
VB10	chicken	4	non-adhesive	0.003
VB4	chicken	4	non-adhesive	0.004
VB4	chicken	4	non-adhesive	0.005
VB4	chicken	4	non-adhesive	0.006
VB12	chicken	4	non-adhesive	0.0076
VB12	chicken	4	non-adhesive	0.009
VB12	chicken	4	non-adhesive	0.007
VB9	chicken	4	non-adhesive	0.008
VB9	chicken	4	non-adhesive	0.0098
VB9	chicken	4	non-adhesive	0.007
103838	chicken	4	non-adhesive	0.004
103838	chicken	4	non-adhesive	0.006
103838	chicken	4	non-adhesive	0.007
1250	LB	14	non-adhesive	0.005
1250	LB	14	non-adhesive	0.004
1250	LB	14	non-adhesive	0.011
1251	LB	14	non-adhesive	0.033
1251	LB	14	non-adhesive	0.042
1251	LB	14	non-adhesive	0.042
1261	LB	14	non-adhesive	0.009
1261	LB	14	non-adhesive	-0.004
1261	LB	14	non-adhesive	0.004
1263	LB	14	non-adhesive	0.004
1263	LB	14	non-adhesive	0.019
1263	LB	14	non-adhesive	0.012
1264	LB	14	non-adhesive	0.044
1264	LB	14	non-adhesive	0.032
1264	LB	14	non-adhesive	0.031
1268	LB	14	non-adhesive	0.007
1268	LB	14	non-adhesive	0.437
1268	LB	14	non-adhesive	0.006
1272	LB	14	non-adhesive	0.049
1272	LB	14	non-adhesive	0.048
1272	LB	14	non-adhesive	0.035
1267	LB	14	non-adhesive	0.01
1267	LB	14	non-adhesive	0.009
1267	LB	14	non-adhesive	0.006
1293	LB	14	non-adhesive	-0.006
1293	LB	14	non-adhesive	0.002
1293	LB	14	non-adhesive	0.005
1294	LB	14	non-adhesive	0
1294	LB	14	non-adhesive	0
1294	LB	14	non-adhesive	-0.003
VB1	LB	14	non-adhesive	0.013
VB1	LB	14	non-adhesive	0.005
VB1	LB	14	non-adhesive	0.017
VB10	LB	14	non-adhesive	0.017
VB10	LB	14	non-adhesive	0.028
VB10	LB	14	non-adhesive	0.022
VB4	LB	14	non-adhesive	0.01
VB4	LB	14	non-adhesive	0.015
VB4	LB	14	non-adhesive	0.022
VB12	LB	14	non-adhesive	0.017
VB12	LB	14	non-adhesive	0.009
VB12	LB	14	non-adhesive	0.001
VB9	LB	14	non-adhesive	0.035
VB9	LB	14	non-adhesive	0.028
VB9	LB	14	non-adhesive	0.026
103838	LB	14	non-adhesive	0.014
103838	LB	14	non-adhesive	0.02
103838	LB	14	non-adhesive	0.01
1250	MH II	14	non-adhesive	-0.003
1250	MH II	14	non-adhesive	0
1250	MH II	14	non-adhesive	0.003
1251	MH II	14	non-adhesive	0.008
1251	MH II	14	non-adhesive	0.003
1251	MH II	14	non-adhesive	0.007
1261	MH II	14	non-adhesive	0.004
1261	MH II	14	non-adhesive	-0.002
1261	MH II	14	non-adhesive	0.005
1263	MH II	14	non-adhesive	0.004
1263	MH II	14	non-adhesive	0.009
1263	MH II	14	non-adhesive	0.015
1264	MH II	14	non-adhesive	0.013
1264	MH II	14	non-adhesive	0.009
1264	MH II	14	non-adhesive	0.013
1268	MH II	14	non-adhesive	0.027
1268	MH II	14	non-adhesive	0.032
1268	MH II	14	non-adhesive	0.037
1272	MH II	14	non-adhesive	0.008
1272	MH II	14	non-adhesive	0.002
1272	MH II	14	non-adhesive	-0.002
1267	MH II	14	non-adhesive	0.01
1267	MH II	14	non-adhesive	0.009
1267	MH II	14	non-adhesive	0.002
1293	MH II	14	non-adhesive	-0.002
1293	MH II	14	non-adhesive	0.002
1293	MH II	14	non-adhesive	0.006
1294	MH II	14	non-adhesive	0.007
1294	MH II	14	non-adhesive	0.004
1294	MH II	14	non-adhesive	-0.001
VB1	MH II	14	non-adhesive	0.017
VB1	MH II	14	non-adhesive	0.011
VB1	MH II	14	non-adhesive	0.024
VB10	MH II	14	non-adhesive	0.009
VB10	MH II	14	non-adhesive	0.015
VB10	MH II	14	non-adhesive	0.014
VB4	MH II	14	non-adhesive	0.017
VB4	MH II	14	non-adhesive	0.017
VB4	MH II	14	non-adhesive	0.029
VB12	MH II	14	non-adhesive	0.032
VB12	MH II	14	non-adhesive	0.032
VB12	MH II	14	non-adhesive	0.029
VB9	MH II	14	non-adhesive	0.046
VB9	MH II	14	non-adhesive	0.043
VB9	MH II	14	non-adhesive	0.055
103838	MH II	14	non-adhesive	0.02
103838	MH II	14	non-adhesive	0.03
103838	MH II	14	non-adhesive	0.01
1250	BHI	14	non-adhesive	0.006
1250	BHI	14	non-adhesive	0.017
1250	BHI	14	non-adhesive	0.012
1251	BHI	14	non-adhesive	0.014
1251	BHI	14	non-adhesive	0.014
1251	BHI	14	non-adhesive	0.008
1261	BHI	14	non-adhesive	0.018
1261	BHI	14	non-adhesive	0.006
1261	BHI	14	non-adhesive	0.048
1263	BHI	14	non-adhesive	0.015
1263	BHI	14	non-adhesive	0.007
1263	BHI	14	non-adhesive	0.011
1264	BHI	14	non-adhesive	0.013
1264	BHI	14	non-adhesive	0.014
1264	BHI	14	non-adhesive	0.015
1268	BHI	14	non-adhesive	0.016
1268	BHI	14	non-adhesive	0.011
1268	BHI	14	non-adhesive	0.012
1272	BHI	14	non-adhesive	0.02
1272	BHI	14	non-adhesive	0.014
1272	BHI	14	non-adhesive	0.011
1267	BHI	14	non-adhesive	0.033
1267	BHI	14	non-adhesive	0.023
1267	BHI	14	non-adhesive	0.027
1293	BHI	14	non-adhesive	0.005
1293	BHI	14	non-adhesive	0.012
1293	BHI	14	non-adhesive	0.007
1294	BHI	14	non-adhesive	0.006
1294	BHI	14	non-adhesive	-0.001
1294	BHI	14	non-adhesive	0.001
VB1	BHI	14	non-adhesive	0.007
VB1	BHI	14	non-adhesive	-0.001
VB1	BHI	14	non-adhesive	-0.004
VB10	BHI	14	non-adhesive	0
VB10	BHI	14	non-adhesive	0.004
VB10	BHI	14	non-adhesive	0.002
VB4	BHI	14	non-adhesive	0.02
VB4	BHI	14	non-adhesive	0.019
VB4	BHI	14	non-adhesive	0.013
VB12	BHI	14	non-adhesive	0.008
VB12	BHI	14	non-adhesive	0.009
VB12	BHI	14	non-adhesive	0.006
VB9	BHI	14	non-adhesive	0.011
VB9	BHI	14	non-adhesive	0.009
VB9	BHI	14	non-adhesive	0.01
103838	BHI	14	non-adhesive	0.003
103838	BHI	14	non-adhesive	0.004
103838	BHI	14	non-adhesive	0.002
1250	chicken	14	non-adhesive	0.006
1250	chicken	14	non-adhesive	0.004
1250	chicken	14	non-adhesive	0.0025
1251	chicken	14	non-adhesive	0.045
1251	chicken	14	non-adhesive	0.041
1251	chicken	14	non-adhesive	0.044
1261	chicken	14	non-adhesive	0.05
1261	chicken	14	non-adhesive	0.037
1261	chicken	14	non-adhesive	0.034
1263	chicken	14	non-adhesive	0.044
1263	chicken	14	non-adhesive	0.048
1263	chicken	14	non-adhesive	0.04
1264	chicken	14	non-adhesive	0.056
1264	chicken	14	non-adhesive	0.047
1264	chicken	14	non-adhesive	0.045
1268	chicken	14	non-adhesive	0.067
1268	chicken	14	non-adhesive	0.063
1268	chicken	14	non-adhesive	0.063
1272	chicken	14	non-adhesive	0.057
1272	chicken	14	non-adhesive	0.117
1272	chicken	14	non-adhesive	0.069
1267	chicken	14	non-adhesive	0.05
1267	chicken	14	non-adhesive	0.052
1267	chicken	14	non-adhesive	0.043
1293	chicken	14	non-adhesive	0.037
1293	chicken	14	non-adhesive	0.053
1293	chicken	14	non-adhesive	0.074
1294	chicken	14	non-adhesive	0.039
1294	chicken	14	non-adhesive	0.043
1294	chicken	14	non-adhesive	0.048
VB1	chicken	14	non-adhesive	0.052
VB1	chicken	14	non-adhesive	0.054
VB1	chicken	14	non-adhesive	0.051
VB10	chicken	14	non-adhesive	0.065
VB10	chicken	14	non-adhesive	0.067
VB10	chicken	14	non-adhesive	0.06
VB4	chicken	14	non-adhesive	0.041
VB4	chicken	14	non-adhesive	0.046
VB4	chicken	14	non-adhesive	0.048
VB12	chicken	14	non-adhesive	0.052
VB12	chicken	14	non-adhesive	0.045
VB12	chicken	14	non-adhesive	0.047
VB9	chicken	14	non-adhesive	0.037
VB9	chicken	14	non-adhesive	0.04
VB9	chicken	14	non-adhesive	0.039
103838	chicken	14	non-adhesive	0.003
103838	chicken	14	non-adhesive	-0.05
103838	chicken	14	non-adhesive	-0.01
1250	LB	23	non-adhesive	0.014
1250	LB	23	non-adhesive	0.015
1250	LB	23	non-adhesive	0.014
1251	LB	23	non-adhesive	0.024
1251	LB	23	non-adhesive	0.021
1251	LB	23	non-adhesive	0.022
1261	LB	23	non-adhesive	0.01
1261	LB	23	non-adhesive	0.006
1261	LB	23	non-adhesive	0.012
1263	LB	23	non-adhesive	0.024
1263	LB	23	non-adhesive	0.029
1263	LB	23	non-adhesive	0.026
1264	LB	23	non-adhesive	0.095
1264	LB	23	non-adhesive	0.113
1264	LB	23	non-adhesive	0.106
1268	LB	23	non-adhesive	0.288
1268	LB	23	non-adhesive	0.259
1268	LB	23	non-adhesive	0.254
1272	LB	23	non-adhesive	0.123
1272	LB	23	non-adhesive	0.129
1272	LB	23	non-adhesive	0.123
1267	LB	23	non-adhesive	0.007
1267	LB	23	non-adhesive	0.011
1267	LB	23	non-adhesive	0.012
1293	LB	23	non-adhesive	0.118
1293	LB	23	non-adhesive	0.117
1293	LB	23	non-adhesive	0.107
1294	LB	23	non-adhesive	0.014
1294	LB	23	non-adhesive	0.008
1294	LB	23	non-adhesive	0.007
VB1	LB	23	non-adhesive	0.072
VB1	LB	23	non-adhesive	0.085
VB1	LB	23	non-adhesive	0.08
VB10	LB	23	non-adhesive	0.078
VB10	LB	23	non-adhesive	0.085
VB10	LB	23	non-adhesive	0.085
VB4	LB	23	non-adhesive	0.087
VB4	LB	23	non-adhesive	0.088
VB4	LB	23	non-adhesive	0.091
VB12	LB	23	non-adhesive	0.04
VB12	LB	23	non-adhesive	0.026
VB12	LB	23	non-adhesive	0.027
VB9	LB	23	non-adhesive	0.184
VB9	LB	23	non-adhesive	0.171
VB9	LB	23	non-adhesive	0.172
103838	LB	23	non-adhesive	0.048
103838	LB	23	non-adhesive	0.046
103838	LB	23	non-adhesive	0.044
1250	MH II	23	non-adhesive	0.014
1250	MH II	23	non-adhesive	0.011
1250	MH II	23	non-adhesive	0.009
1251	MH II	23	non-adhesive	0.015
1251	MH II	23	non-adhesive	0.024
1251	MH II	23	non-adhesive	0.026
1261	MH II	23	non-adhesive	0.019
1261	MH II	23	non-adhesive	0.009
1261	MH II	23	non-adhesive	0.009
1263	MH II	23	non-adhesive	0.021
1263	MH II	23	non-adhesive	0.025
1263	MH II	23	non-adhesive	0.036
1264	MH II	23	non-adhesive	0.037
1264	MH II	23	non-adhesive	0.041
1264	MH II	23	non-adhesive	0.046
1268	MH II	23	non-adhesive	0.31
1268	MH II	23	non-adhesive	0.282
1268	MH II	23	non-adhesive	0.26
1272	MH II	23	non-adhesive	0.091
1272	MH II	23	non-adhesive	0.093
1272	MH II	23	non-adhesive	0.085
1267	MH II	23	non-adhesive	0.006
1267	MH II	23	non-adhesive	0.019
1267	MH II	23	non-adhesive	0.008
1293	MH II	23	non-adhesive	0.145
1293	MH II	23	non-adhesive	0.13
1293	MH II	23	non-adhesive	0.136
1294	MH II	23	non-adhesive	0.014
1294	MH II	23	non-adhesive	0.007
1294	MH II	23	non-adhesive	0.008
VB1	MH II	23	non-adhesive	0.061
VB1	MH II	23	non-adhesive	0.055
VB1	MH II	23	non-adhesive	0.054
VB10	MH II	23	non-adhesive	0.065
VB10	MH II	23	non-adhesive	0.069
VB10	MH II	23	non-adhesive	0.068
VB4	MH II	23	non-adhesive	0.093
VB4	MH II	23	non-adhesive	0.085
VB4	MH II	23	non-adhesive	0.107
VB12	MH II	23	non-adhesive	0.039
VB12	MH II	23	non-adhesive	0.034
VB12	MH II	23	non-adhesive	0.034
VB9	MH II	23	non-adhesive	0.162
VB9	MH II	23	non-adhesive	0.165
VB9	MH II	23	non-adhesive	0.155
103838	MH II	23	non-adhesive	0.1
103838	MH II	23	non-adhesive	0.15
103838	MH II	23	non-adhesive	0.05
1250	BHI	23	non-adhesive	0.002
1250	BHI	23	non-adhesive	0.007
1250	BHI	23	non-adhesive	0.003
1251	BHI	23	non-adhesive	0.004
1251	BHI	23	non-adhesive	0.001
1251	BHI	23	non-adhesive	0.003
1261	BHI	23	non-adhesive	0.005
1261	BHI	23	non-adhesive	0.001
1261	BHI	23	non-adhesive	0.003
1263	BHI	23	non-adhesive	0.004
1263	BHI	23	non-adhesive	0.011
1263	BHI	23	non-adhesive	0.001
1264	BHI	23	non-adhesive	0.025
1264	BHI	23	non-adhesive	0.02
1264	BHI	23	non-adhesive	0.021
1268	BHI	23	non-adhesive	0.016
1268	BHI	23	non-adhesive	0.015
1268	BHI	23	non-adhesive	0.016
1272	BHI	23	non-adhesive	0.017
1272	BHI	23	non-adhesive	0.022
1272	BHI	23	non-adhesive	0.016
1267	BHI	23	non-adhesive	0.012
1267	BHI	23	non-adhesive	0.01
1267	BHI	23	non-adhesive	0.009
1293	BHI	23	non-adhesive	-0.001
1293	BHI	23	non-adhesive	-0.001
1293	BHI	23	non-adhesive	0.001
1294	BHI	23	non-adhesive	-0.003
1294	BHI	23	non-adhesive	-0.007
1294	BHI	23	non-adhesive	-0.004
VB1	BHI	23	non-adhesive	-0.001
VB1	BHI	23	non-adhesive	-0.003
VB1	BHI	23	non-adhesive	-0.003
VB10	BHI	23	non-adhesive	0
VB10	BHI	23	non-adhesive	-0.002
VB10	BHI	23	non-adhesive	0
VB4	BHI	23	non-adhesive	0.002
VB4	BHI	23	non-adhesive	0.002
VB4	BHI	23	non-adhesive	0.004
VB12	BHI	23	non-adhesive	0.007
VB12	BHI	23	non-adhesive	0.01
VB12	BHI	23	non-adhesive	0.003
VB9	BHI	23	non-adhesive	0.001
VB9	BHI	23	non-adhesive	0.001
VB9	BHI	23	non-adhesive	0.002
103838	BHI	23	non-adhesive	-0.005
103838	BHI	23	non-adhesive	-0.0055
103838	BHI	23	non-adhesive	-0.0045
1250	chicken	23	non-adhesive	0.067
1250	chicken	23	non-adhesive	0.077
1250	chicken	23	non-adhesive	0.074
1251	chicken	23	non-adhesive	0.07
1251	chicken	23	non-adhesive	0.066
1251	chicken	23	non-adhesive	0.069
1261	chicken	23	non-adhesive	0.076
1261	chicken	23	non-adhesive	0.077
1261	chicken	23	non-adhesive	0.082
1263	chicken	23	non-adhesive	0.078
1263	chicken	23	non-adhesive	0.072
1263	chicken	23	non-adhesive	0.089
1264	chicken	23	non-adhesive	0.083
1264	chicken	23	non-adhesive	0.075
1264	chicken	23	non-adhesive	0.072
1268	chicken	23	non-adhesive	0.116
1268	chicken	23	non-adhesive	0.111
1268	chicken	23	non-adhesive	0.128
1272	chicken	23	non-adhesive	0.086
1272	chicken	23	non-adhesive	0.084
1272	chicken	23	non-adhesive	0.099
1267	chicken	23	non-adhesive	0.069
1267	chicken	23	non-adhesive	0.083
1267	chicken	23	non-adhesive	0.086
1293	chicken	23	non-adhesive	0.079
1293	chicken	23	non-adhesive	0.085
1293	chicken	23	non-adhesive	0.082
1294	chicken	23	non-adhesive	0.054
1294	chicken	23	non-adhesive	0.038
1294	chicken	23	non-adhesive	0.039
VB1	chicken	23	non-adhesive	0.063
VB1	chicken	23	non-adhesive	0.062
VB1	chicken	23	non-adhesive	0.067
VB10	chicken	23	non-adhesive	0.059
VB10	chicken	23	non-adhesive	0.07
VB10	chicken	23	non-adhesive	0.084
VB4	chicken	23	non-adhesive	0.083
VB4	chicken	23	non-adhesive	0.054
VB4	chicken	23	non-adhesive	0.051
VB12	chicken	23	non-adhesive	0.061
VB12	chicken	23	non-adhesive	0.053
VB12	chicken	23	non-adhesive	0.062
VB9	chicken	23	non-adhesive	0.065
VB9	chicken	23	non-adhesive	0.091
VB9	chicken	23	non-adhesive	0.06
103838	chicken	23	non-adhesive	0.05
103838	chicken	23	non-adhesive	0.1
103838	chicken	23	non-adhesive	0.01
1250	LB	37	non-adhesive	0.024
1250	LB	37	non-adhesive	0.02
1250	LB	37	non-adhesive	0.016
1251	LB	37	non-adhesive	0.022
1251	LB	37	non-adhesive	0.02
1251	LB	37	non-adhesive	0.015
1261	LB	37	non-adhesive	0.026
1261	LB	37	non-adhesive	0.018
1261	LB	37	non-adhesive	0.014
1263	LB	37	non-adhesive	0.026
1263	LB	37	non-adhesive	0.041
1263	LB	37	non-adhesive	0.037
1264	LB	37	non-adhesive	0.286
1264	LB	37	non-adhesive	0.151
1264	LB	37	non-adhesive	0.16
1268	LB	37	non-adhesive	0.489
1268	LB	37	non-adhesive	0.487
1268	LB	37	non-adhesive	0.477
1272	LB	37	non-adhesive	0.09
1272	LB	37	non-adhesive	0.153
1272	LB	37	non-adhesive	0.071
1267	LB	37	non-adhesive	0.009
1267	LB	37	non-adhesive	0.02
1267	LB	37	non-adhesive	0.029
1293	LB	37	non-adhesive	0.291
1293	LB	37	non-adhesive	0.305
1293	LB	37	non-adhesive	0.263
1294	LB	37	non-adhesive	0.025
1294	LB	37	non-adhesive	0.033
1294	LB	37	non-adhesive	0.023
VB1	LB	37	non-adhesive	0.079
VB1	LB	37	non-adhesive	0.073
VB1	LB	37	non-adhesive	0.07
VB10	LB	37	non-adhesive	0.099
VB10	LB	37	non-adhesive	0.115
VB10	LB	37	non-adhesive	0.12
VB4	LB	37	non-adhesive	0.22
VB4	LB	37	non-adhesive	0.245
VB4	LB	37	non-adhesive	0.238
VB12	LB	37	non-adhesive	0.063
VB12	LB	37	non-adhesive	0.057
VB12	LB	37	non-adhesive	0.059
VB9	LB	37	non-adhesive	0.122
VB9	LB	37	non-adhesive	0.115
VB9	LB	37	non-adhesive	0.114
103838	LB	37	non-adhesive	0.025
103838	LB	37	non-adhesive	0.02
103838	LB	37	non-adhesive	0.03
1250	MH II	37	non-adhesive	0.008
1250	MH II	37	non-adhesive	0.015
1250	MH II	37	non-adhesive	0.016
1251	MH II	37	non-adhesive	0.014
1251	MH II	37	non-adhesive	0.016
1251	MH II	37	non-adhesive	0.012
1261	MH II	37	non-adhesive	0.013
1261	MH II	37	non-adhesive	0.006
1261	MH II	37	non-adhesive	0.006
1263	MH II	37	non-adhesive	0.012
1263	MH II	37	non-adhesive	0.015
1263	MH II	37	non-adhesive	0.017
1264	MH II	37	non-adhesive	0.107
1264	MH II	37	non-adhesive	0.115
1264	MH II	37	non-adhesive	0.11
1268	MH II	37	non-adhesive	0.293
1268	MH II	37	non-adhesive	0.329
1268	MH II	37	non-adhesive	0.347
1272	MH II	37	non-adhesive	0.11
1272	MH II	37	non-adhesive	0.136
1272	MH II	37	non-adhesive	0.091
1267	MH II	37	non-adhesive	0.01
1267	MH II	37	non-adhesive	0.13
1267	MH II	37	non-adhesive	0.124
1293	MH II	37	non-adhesive	0.084
1293	MH II	37	non-adhesive	0.134
1293	MH II	37	non-adhesive	0.141
1294	MH II	37	non-adhesive	0.008
1294	MH II	37	non-adhesive	0.043
1294	MH II	37	non-adhesive	0.03
VB1	MH II	37	non-adhesive	0.036
VB1	MH II	37	non-adhesive	0.034
VB1	MH II	37	non-adhesive	0.033
VB10	MH II	37	non-adhesive	0.036
VB10	MH II	37	non-adhesive	0.039
VB10	MH II	37	non-adhesive	0.035
VB4	MH II	37	non-adhesive	0.176
VB4	MH II	37	non-adhesive	0.123
VB4	MH II	37	non-adhesive	0.118
VB12	MH II	37	non-adhesive	0.115
VB12	MH II	37	non-adhesive	0.116
VB12	MH II	37	non-adhesive	0.102
VB9	MH II	37	non-adhesive	0.111
VB9	MH II	37	non-adhesive	0.107
VB9	MH II	37	non-adhesive	0.108
103838	MH II	37	non-adhesive	0.05
103838	MH II	37	non-adhesive	0.055
103838	MH II	37	non-adhesive	0.045
1250	BHI	37	non-adhesive	0.009
1250	BHI	37	non-adhesive	0.007
1250	BHI	37	non-adhesive	0.003
1251	BHI	37	non-adhesive	0.019
1251	BHI	37	non-adhesive	0.014
1251	BHI	37	non-adhesive	0.01
1261	BHI	37	non-adhesive	0.014
1261	BHI	37	non-adhesive	0.006
1261	BHI	37	non-adhesive	0.008
1263	BHI	37	non-adhesive	0.012
1263	BHI	37	non-adhesive	0.009
1263	BHI	37	non-adhesive	0.011
1264	BHI	37	non-adhesive	0.051
1264	BHI	37	non-adhesive	0.048
1264	BHI	37	non-adhesive	0.051
1268	BHI	37	non-adhesive	0.078
1268	BHI	37	non-adhesive	0.119
1268	BHI	37	non-adhesive	0.044
1272	BHI	37	non-adhesive	0.024
1272	BHI	37	non-adhesive	0.022
1272	BHI	37	non-adhesive	0.022
1267	BHI	37	non-adhesive	0.006
1267	BHI	37	non-adhesive	0.012
1267	BHI	37	non-adhesive	0.007
1293	BHI	37	non-adhesive	0
1293	BHI	37	non-adhesive	0.001
1293	BHI	37	non-adhesive	0.002
1294	BHI	37	non-adhesive	0
1294	BHI	37	non-adhesive	-0.001
1294	BHI	37	non-adhesive	0.004
VB1	BHI	37	non-adhesive	0.037
VB1	BHI	37	non-adhesive	0.028
VB1	BHI	37	non-adhesive	0.023
VB10	BHI	37	non-adhesive	0.024
VB10	BHI	37	non-adhesive	0.022
VB10	BHI	37	non-adhesive	0.039
VB4	BHI	37	non-adhesive	0.117
VB4	BHI	37	non-adhesive	0.056
VB4	BHI	37	non-adhesive	0.05
VB12	BHI	37	non-adhesive	0.086
VB12	BHI	37	non-adhesive	0.097
VB12	BHI	37	non-adhesive	0.1
VB9	BHI	37	non-adhesive	0.086
VB9	BHI	37	non-adhesive	0.08
VB9	BHI	37	non-adhesive	0.081
103838	BHI	37	non-adhesive	0.2
103838	BHI	37	non-adhesive	0.15
103838	BHI	37	non-adhesive	0.25
1250	chicken	37	non-adhesive	0.294
1250	chicken	37	non-adhesive	0.238
1250	chicken	37	non-adhesive	0.286
1251	chicken	37	non-adhesive	0.242
1251	chicken	37	non-adhesive	0.244
1251	chicken	37	non-adhesive	0.267
1261	chicken	37	non-adhesive	0.316
1261	chicken	37	non-adhesive	0.32
1261	chicken	37	non-adhesive	0.33
1263	chicken	37	non-adhesive	0.376
1263	chicken	37	non-adhesive	0.351
1263	chicken	37	non-adhesive	0.352
1264	chicken	37	non-adhesive	0.398
1264	chicken	37	non-adhesive	0.384
1264	chicken	37	non-adhesive	0.331
1268	chicken	37	non-adhesive	0.566
1268	chicken	37	non-adhesive	0.465
1268	chicken	37	non-adhesive	0.484
1272	chicken	37	non-adhesive	0.395
1272	chicken	37	non-adhesive	0.356
1272	chicken	37	non-adhesive	0.37
1267	chicken	37	non-adhesive	0.371
1267	chicken	37	non-adhesive	0.465
1267	chicken	37	non-adhesive	0.416
1293	chicken	37	non-adhesive	0.448
1293	chicken	37	non-adhesive	0.386
1293	chicken	37	non-adhesive	0.299
1294	chicken	37	non-adhesive	0.203
1294	chicken	37	non-adhesive	0.166
1294	chicken	37	non-adhesive	0.176
VB1	chicken	37	non-adhesive	0.319
VB1	chicken	37	non-adhesive	0.398
VB1	chicken	37	non-adhesive	0.353
VB10	chicken	37	non-adhesive	0.359
VB10	chicken	37	non-adhesive	0.288
VB10	chicken	37	non-adhesive	0.578
VB4	chicken	37	non-adhesive	0.55
VB4	chicken	37	non-adhesive	0.35
VB4	chicken	37	non-adhesive	0.295
VB12	chicken	37	non-adhesive	0.209
VB12	chicken	37	non-adhesive	0.219
VB12	chicken	37	non-adhesive	0.258
VB9	chicken	37	non-adhesive	0.261
VB9	chicken	37	non-adhesive	0.233
VB9	chicken	37	non-adhesive	0.296
103838	chicken	37	non-adhesive	0.245
103838	chicken	37	non-adhesive	0.25
103838	chicken	37	non-adhesive	0.24
1250	LB	4	suspension	0.021
1250	LB	4	suspension	0.018
1250	LB	4	suspension	0.015
1251	LB	4	suspension	0.014
1251	LB	4	suspension	0.011
1251	LB	4	suspension	0.013
1261	LB	4	suspension	0.019
1261	LB	4	suspension	0.01
1261	LB	4	suspension	0.011
1263	LB	4	suspension	0.004
1263	LB	4	suspension	0.011
1263	LB	4	suspension	0.01
1264	LB	4	suspension	0.015
1264	LB	4	suspension	0.025
1264	LB	4	suspension	0.019
1268	LB	4	suspension	0.022
1268	LB	4	suspension	0.029
1268	LB	4	suspension	0.019
1272	LB	4	suspension	0.019
1272	LB	4	suspension	0.015
1272	LB	4	suspension	0.014
1267	LB	4	suspension	0.019
1267	LB	4	suspension	0.02
1267	LB	4	suspension	0.014
1293	LB	4	suspension	0.006
1293	LB	4	suspension	0.008
1293	LB	4	suspension	0.007
1294	LB	4	suspension	0.003
1294	LB	4	suspension	0.007
1294	LB	4	suspension	0.005
VB1	LB	4	suspension	0.004
VB1	LB	4	suspension	0.003
VB1	LB	4	suspension	0.007
VB10	LB	4	suspension	0.004
VB10	LB	4	suspension	0.011
VB10	LB	4	suspension	0.002
VB4	LB	4	suspension	0.003
VB4	LB	4	suspension	0.006
VB4	LB	4	suspension	0.006
VB12	LB	4	suspension	0.009
VB12	LB	4	suspension	0.008
VB12	LB	4	suspension	0.009
VB9	LB	4	suspension	0.006
VB9	LB	4	suspension	0.006
VB9	LB	4	suspension	0.013
103838	LB	4	suspension	0.01
103838	LB	4	suspension	0.015
103838	LB	4	suspension	0.005
1250	MH II	4	suspension	0.029
1250	MH II	4	suspension	-0.033
1250	MH II	4	suspension	0.099
1251	MH II	4	suspension	-0.065
1251	MH II	4	suspension	-0.053
1251	MH II	4	suspension	-0.121
1261	MH II	4	suspension	-0.17
1261	MH II	4	suspension	-0.162
1261	MH II	4	suspension	-0.148
1263	MH II	4	suspension	-0.155
1263	MH II	4	suspension	-0.214
1263	MH II	4	suspension	0.025
1264	MH II	4	suspension	0.16
1264	MH II	4	suspension	0.265
1264	MH II	4	suspension	0.255
1268	MH II	4	suspension	0.336
1268	MH II	4	suspension	0.492
1268	MH II	4	suspension	0.252
1272	MH II	4	suspension	0.248
1272	MH II	4	suspension	0.258
1272	MH II	4	suspension	0.348
1267	MH II	4	suspension	0.288
1267	MH II	4	suspension	0.142
1267	MH II	4	suspension	0.236
1293	MH II	4	suspension	0.211
1293	MH II	4	suspension	0.08
1293	MH II	4	suspension	0.09
1294	MH II	4	suspension	0.091
1294	MH II	4	suspension	0.516
1294	MH II	4	suspension	0.099
VB1	MH II	4	suspension	0.144
VB1	MH II	4	suspension	0.102
VB1	MH II	4	suspension	0.159
VB10	MH II	4	suspension	0.133
VB10	MH II	4	suspension	0.088
VB10	MH II	4	suspension	-0.071
VB4	MH II	4	suspension	0.295
VB4	MH II	4	suspension	0.175
VB4	MH II	4	suspension	0.163
VB12	MH II	4	suspension	0.086
VB12	MH II	4	suspension	-0.02
VB12	MH II	4	suspension	0.013
VB9	MH II	4	suspension	-0.037
VB9	MH II	4	suspension	0.028
VB9	MH II	4	suspension	0.021
103838	MH II	4	suspension	0.001
103838	MH II	4	suspension	0.0011
103838	MH II	4	suspension	0.0013
1250	BHI	4	suspension	0.008
1250	BHI	4	suspension	0.019
1250	BHI	4	suspension	0.024
1251	BHI	4	suspension	0.015
1251	BHI	4	suspension	0.022
1251	BHI	4	suspension	0.024
1261	BHI	4	suspension	0.033
1261	BHI	4	suspension	0.024
1261	BHI	4	suspension	0.022
1263	BHI	4	suspension	0.026
1263	BHI	4	suspension	0.03
1263	BHI	4	suspension	0.027
1264	BHI	4	suspension	0.035
1264	BHI	4	suspension	0.02
1264	BHI	4	suspension	0.021
1268	BHI	4	suspension	0.018
1268	BHI	4	suspension	0.017
1268	BHI	4	suspension	0.011
1272	BHI	4	suspension	0.015
1272	BHI	4	suspension	0.013
1272	BHI	4	suspension	0.012
1267	BHI	4	suspension	0.012
1267	BHI	4	suspension	0.012
1267	BHI	4	suspension	0.01
1293	BHI	4	suspension	0.014
1293	BHI	4	suspension	0.012
1293	BHI	4	suspension	0.01
1294	BHI	4	suspension	0.004
1294	BHI	4	suspension	0.008
1294	BHI	4	suspension	0.01
VB1	BHI	4	suspension	0.01
VB1	BHI	4	suspension	0.007
VB1	BHI	4	suspension	0.004
VB10	BHI	4	suspension	0.012
VB10	BHI	4	suspension	0.012
VB10	BHI	4	suspension	0.008
VB4	BHI	4	suspension	0.007
VB4	BHI	4	suspension	0.002
VB4	BHI	4	suspension	0.003
VB12	BHI	4	suspension	0.007
VB12	BHI	4	suspension	0.004
VB12	BHI	4	suspension	0.002
VB9	BHI	4	suspension	0.003
VB9	BHI	4	suspension	0.004
VB9	BHI	4	suspension	-0.001
103838	BHI	4	suspension	0.04
103838	BHI	4	suspension	0.06
103838	BHI	4	suspension	0.05
1250	chicken	4	suspension	0.006
1250	chicken	4	suspension	0.001
1250	chicken	4	suspension	0.0017
1251	chicken	4	suspension	0.001
1251	chicken	4	suspension	0.00105
1251	chicken	4	suspension	0.005
1261	chicken	4	suspension	0.007
1261	chicken	4	suspension	0.006
1261	chicken	4	suspension	0.005
1263	chicken	4	suspension	0.0007
1263	chicken	4	suspension	0.0005
1263	chicken	4	suspension	0.0005
1264	chicken	4	suspension	0.007
1264	chicken	4	suspension	0.005
1264	chicken	4	suspension	0.0005
1268	chicken	4	suspension	0.0005
1268	chicken	4	suspension	0.004
1268	chicken	4	suspension	0.0036
1272	chicken	4	suspension	0.004
1272	chicken	4	suspension	0.002
1272	chicken	4	suspension	0.001
1267	chicken	4	suspension	0.002
1267	chicken	4	suspension	0.003
1267	chicken	4	suspension	0.004
1293	chicken	4	suspension	0.003
1293	chicken	4	suspension	0.007
1293	chicken	4	suspension	0.0058
1294	chicken	4	suspension	0.0045
1294	chicken	4	suspension	0.0047
1294	chicken	4	suspension	0.005
VB1	chicken	4	suspension	0.003
VB1	chicken	4	suspension	0.008
VB1	chicken	4	suspension	0.0012
VB10	chicken	4	suspension	0.0025
VB10	chicken	4	suspension	0.0035
VB10	chicken	4	suspension	0.004
VB4	chicken	4	suspension	0.711
VB4	chicken	4	suspension	0.0085
VB4	chicken	4	suspension	0.004
VB12	chicken	4	suspension	0.0008
VB12	chicken	4	suspension	0.0005
VB12	chicken	4	suspension	0.0005
VB9	chicken	4	suspension	0.004
VB9	chicken	4	suspension	2e-05
VB9	chicken	4	suspension	0.005
103838	chicken	4	suspension	0.009
103838	chicken	4	suspension	0.0007
103838	chicken	4	suspension	0.005
1250	LB	14	suspension	-0.005
1250	LB	14	suspension	0.019
1250	LB	14	suspension	0.01
1251	LB	14	suspension	0.008
1251	LB	14	suspension	0.006
1251	LB	14	suspension	0.009
1261	LB	14	suspension	0.014
1261	LB	14	suspension	-0.005
1261	LB	14	suspension	0.004
1263	LB	14	suspension	0.022
1263	LB	14	suspension	0.002
1263	LB	14	suspension	0.011
1264	LB	14	suspension	0.01
1264	LB	14	suspension	0.035
1264	LB	14	suspension	0.027
1268	LB	14	suspension	0.017
1268	LB	14	suspension	0.011
1268	LB	14	suspension	0.023
1272	LB	14	suspension	0.158
1272	LB	14	suspension	0.025
1272	LB	14	suspension	0.372
1267	LB	14	suspension	0.005
1267	LB	14	suspension	0.042
1267	LB	14	suspension	0.01
1293	LB	14	suspension	-0.007
1293	LB	14	suspension	0
1293	LB	14	suspension	0.217
1294	LB	14	suspension	0.049
1294	LB	14	suspension	0.139
1294	LB	14	suspension	-0.006
VB1	LB	14	suspension	0.001
VB1	LB	14	suspension	-0.003
VB1	LB	14	suspension	0.004
VB10	LB	14	suspension	0.002
VB10	LB	14	suspension	0.005
VB10	LB	14	suspension	0.012
VB4	LB	14	suspension	0.002
VB4	LB	14	suspension	0.007
VB4	LB	14	suspension	0.001
VB12	LB	14	suspension	0.044
VB12	LB	14	suspension	0.157
VB12	LB	14	suspension	0.017
VB9	LB	14	suspension	0
VB9	LB	14	suspension	0
VB9	LB	14	suspension	0.009
103838	LB	14	suspension	0.01
103838	LB	14	suspension	0.005
103838	LB	14	suspension	0.015
1250	MH II	14	suspension	0.002
1250	MH II	14	suspension	0.015
1250	MH II	14	suspension	0.009
1251	MH II	14	suspension	0.012
1251	MH II	14	suspension	0.008
1251	MH II	14	suspension	0.01
1261	MH II	14	suspension	0.013
1261	MH II	14	suspension	0.008
1261	MH II	14	suspension	0.011
1263	MH II	14	suspension	0.007
1263	MH II	14	suspension	0.025
1263	MH II	14	suspension	0.01
1264	MH II	14	suspension	0.003
1264	MH II	14	suspension	-0.002
1264	MH II	14	suspension	-0.005
1268	MH II	14	suspension	0.003
1268	MH II	14	suspension	-0.003
1268	MH II	14	suspension	0.003
1272	MH II	14	suspension	-0.002
1272	MH II	14	suspension	-0.004
1272	MH II	14	suspension	0.001
1267	MH II	14	suspension	-0.005
1267	MH II	14	suspension	0.005
1267	MH II	14	suspension	-0.003
1293	MH II	14	suspension	-0.005
1293	MH II	14	suspension	-0.001
1293	MH II	14	suspension	-0.001
1294	MH II	14	suspension	0.013
1294	MH II	14	suspension	-0.001
1294	MH II	14	suspension	-0.007
VB1	MH II	14	suspension	-0.003
VB1	MH II	14	suspension	-0.006
VB1	MH II	14	suspension	-0.004
VB10	MH II	14	suspension	-0.005
VB10	MH II	14	suspension	0.001
VB10	MH II	14	suspension	0.007
VB4	MH II	14	suspension	0.015
VB4	MH II	14	suspension	0.008
VB4	MH II	14	suspension	0.011
VB12	MH II	14	suspension	0.023
VB12	MH II	14	suspension	0.016
VB12	MH II	14	suspension	0.016
VB9	MH II	14	suspension	0.017
VB9	MH II	14	suspension	0.011
VB9	MH II	14	suspension	0.011
103838	MH II	14	suspension	0.018
103838	MH II	14	suspension	0.022
103838	MH II	14	suspension	0.016
1250	BHI	14	suspension	0.01
1250	BHI	14	suspension	0.043
1250	BHI	14	suspension	0.016
1251	BHI	14	suspension	0.026
1251	BHI	14	suspension	0.01
1251	BHI	14	suspension	0.009
1261	BHI	14	suspension	0.011
1261	BHI	14	suspension	0.003
1261	BHI	14	suspension	0.033
1263	BHI	14	suspension	0.014
1263	BHI	14	suspension	0.025
1263	BHI	14	suspension	0.011
1264	BHI	14	suspension	0.014
1264	BHI	14	suspension	0.021
1264	BHI	14	suspension	0.017
1268	BHI	14	suspension	0.024
1268	BHI	14	suspension	0.013
1268	BHI	14	suspension	0.01
1272	BHI	14	suspension	0.019
1272	BHI	14	suspension	0.01
1272	BHI	14	suspension	0.018
1267	BHI	14	suspension	0.009
1267	BHI	14	suspension	0.031
1267	BHI	14	suspension	0.005
1293	BHI	14	suspension	0.013
1293	BHI	14	suspension	0.015
1293	BHI	14	suspension	0.019
1294	BHI	14	suspension	0.009
1294	BHI	14	suspension	-0.002
1294	BHI	14	suspension	-0.003
VB1	BHI	14	suspension	0
VB1	BHI	14	suspension	-0.006
VB1	BHI	14	suspension	0.007
VB10	BHI	14	suspension	0.004
VB10	BHI	14	suspension	0.01
VB10	BHI	14	suspension	0.003
VB4	BHI	14	suspension	0.008
VB4	BHI	14	suspension	0.007
VB4	BHI	14	suspension	0.017
VB12	BHI	14	suspension	0.01
VB12	BHI	14	suspension	0.003
VB12	BHI	14	suspension	-0.003
VB9	BHI	14	suspension	0.003
VB9	BHI	14	suspension	0
VB9	BHI	14	suspension	0
103838	BHI	14	suspension	0.007
103838	BHI	14	suspension	0.008
103838	BHI	14	suspension	0.006
1250	chicken	14	suspension	0.038
1250	chicken	14	suspension	0.035
1250	chicken	14	suspension	0.036
1251	chicken	14	suspension	0.051
1251	chicken	14	suspension	0.025
1251	chicken	14	suspension	0.031
1261	chicken	14	suspension	0.034
1261	chicken	14	suspension	0.023
1261	chicken	14	suspension	0.031
1263	chicken	14	suspension	0.026
1263	chicken	14	suspension	0.027
1263	chicken	14	suspension	0.029
1264	chicken	14	suspension	0.034
1264	chicken	14	suspension	0.037
1264	chicken	14	suspension	0.045
1268	chicken	14	suspension	0.047
1268	chicken	14	suspension	0.043
1268	chicken	14	suspension	0.043
1272	chicken	14	suspension	0.043
1272	chicken	14	suspension	0.05
1272	chicken	14	suspension	0.041
1267	chicken	14	suspension	0.037
1267	chicken	14	suspension	0.038
1267	chicken	14	suspension	0.033
1293	chicken	14	suspension	0.027
1293	chicken	14	suspension	0.027
1293	chicken	14	suspension	0.026
1294	chicken	14	suspension	0.035
1294	chicken	14	suspension	0.019
1294	chicken	14	suspension	0.023
VB1	chicken	14	suspension	0.033
VB1	chicken	14	suspension	0.043
VB1	chicken	14	suspension	0.038
VB10	chicken	14	suspension	-0.009
VB10	chicken	14	suspension	0.035
VB10	chicken	14	suspension	0.024
VB4	chicken	14	suspension	0.07
VB4	chicken	14	suspension	0.054
VB4	chicken	14	suspension	0.042
VB12	chicken	14	suspension	0.05
VB12	chicken	14	suspension	0.055
VB12	chicken	14	suspension	0.051
VB9	chicken	14	suspension	0.049
VB9	chicken	14	suspension	0.045
VB9	chicken	14	suspension	0.045
103838	chicken	14	suspension	0.007
103838	chicken	14	suspension	0.0075
103838	chicken	14	suspension	0.0065
1250	LB	23	suspension	0.167
1250	LB	23	suspension	0.111
1250	LB	23	suspension	0.162
1251	LB	23	suspension	0.135
1251	LB	23	suspension	0.147
1251	LB	23	suspension	0.173
1261	LB	23	suspension	0.187
1261	LB	23	suspension	0.091
1261	LB	23	suspension	0.112
1263	LB	23	suspension	0.11
1263	LB	23	suspension	0.107
1263	LB	23	suspension	0.128
1264	LB	23	suspension	0.134
1264	LB	23	suspension	0.133
1264	LB	23	suspension	0.108
1268	LB	23	suspension	0.098
1268	LB	23	suspension	-0.035
1268	LB	23	suspension	-0.035
1272	LB	23	suspension	-0.034
1272	LB	23	suspension	-0.034
1272	LB	23	suspension	-0.032
1267	LB	23	suspension	-0.032
1267	LB	23	suspension	-0.034
1267	LB	23	suspension	-0.035
1293	LB	23	suspension	0.106
1293	LB	23	suspension	0.127
1293	LB	23	suspension	0.089
1294	LB	23	suspension	0.107
1294	LB	23	suspension	0.138
1294	LB	23	suspension	0.143
VB1	LB	23	suspension	0.093
VB1	LB	23	suspension	0.105
VB1	LB	23	suspension	0.093
VB10	LB	23	suspension	0.123
VB10	LB	23	suspension	0.076
VB10	LB	23	suspension	0.113
VB4	LB	23	suspension	0.101
VB4	LB	23	suspension	0.135
VB4	LB	23	suspension	0.128
VB12	LB	23	suspension	-0.033
VB12	LB	23	suspension	-0.034
VB12	LB	23	suspension	-0.034
VB9	LB	23	suspension	-0.034
VB9	LB	23	suspension	-0.034
VB9	LB	23	suspension	-0.034
103838	chicken	14	suspension	0.007
103838	chicken	14	suspension	0.008
103838	chicken	14	suspension	0.006
1250	MH II	23	suspension	0.141
1250	MH II	23	suspension	0.236
1250	MH II	23	suspension	0.153
1251	MH II	23	suspension	0.086
1251	MH II	23	suspension	0.22
1251	MH II	23	suspension	0.143
1261	MH II	23	suspension	0.096
1261	MH II	23	suspension	0.189
1261	MH II	23	suspension	0.094
1263	MH II	23	suspension	0.119
1263	MH II	23	suspension	0.106
1263	MH II	23	suspension	0.075
1264	MH II	23	suspension	0.176
1264	MH II	23	suspension	0.178
1264	MH II	23	suspension	0.182
1268	MH II	23	suspension	-0.034
1268	MH II	23	suspension	-0.034
1268	MH II	23	suspension	-0.034
1272	MH II	23	suspension	-0.03
1272	MH II	23	suspension	-0.034
1272	MH II	23	suspension	-0.033
1267	MH II	23	suspension	-0.034
1267	MH II	23	suspension	-0.034
1267	MH II	23	suspension	-0.032
1293	MH II	23	suspension	-0.035
1293	MH II	23	suspension	-0.034
1293	MH II	23	suspension	-0.034
1294	MH II	23	suspension	-0.035
1294	MH II	23	suspension	-0.034
1294	MH II	23	suspension	-0.035
VB1	MH II	23	suspension	-0.035
[truncated: 305 more rows]
