# Supplementary material for: Factors Influencing Biofilm Formation of Salmonella spp. and the Biofilm-Degrading Potential of Essential Oils
Source: Foods. 2026 May 3;15(9):1574. doi: 10.3390/foods15091574 (PMC13164475; doi:10.3390/foods15091574)
Supplement: Supplementary file 1 [file foods-15-01574-s001.zip › Table S3 OD620 values of the biofilm degradation experiments (0.1% EOs).xlsx]

## Sheet: Munka1
Essential oil	Strain	Optical density (630nm)	Broth	Temperature	Concentration
Ajowain Oil	1268	-0.008	MH-II	14	0.01
Ajowain Oil	1268	0	MH-II	14	0.01
Ajowain Oil	1268	-0.004	MH-II	14	0.01
Anethole oil	1268	0.007	MH-II	14	0.01
Anethole oil	1268	0.014	MH-II	14	0.01
Anethole oil	1268	0.0105	MH-II	14	0.01
Basil oil	1268	0.013	MH-II	14	0.01
Basil oil	1268	0	MH-II	14	0.01
Basil oil	1268	0.0065	MH-II	14	0.01
Bay oil	1268	0.014	MH-II	14	0.01
Bay oil	1268	0.001	MH-II	14	0.01
Bay oil	1268	0.0075	MH-II	14	0.01
Black pepper oil	1268	0.016	MH-II	14	0.01
Black pepper oil	1268	-0.003	MH-II	14	0.01
Black pepper oil	1268	0.0065	MH-II	14	0.01
Calamus oil	1268	0.033	MH-II	14	0.01
Calamus oil	1268	0.007	MH-II	14	0.01
Calamus oil	1268	0.02	MH-II	14	0.01
Chamomilla	1268	0.008	MH-II	14	0.01
Chamomilla	1268	-0.007	MH-II	14	0.01
Chamomilla	1268	0.0005	MH-II	14	0.01
Cajeput oil	1268	-0.004	MH-II	14	0.01
Cajeput oil	1268	-0.009	MH-II	14	0.01
Cajeput oil	1268	-0.0065	MH-II	14	0.01
Cedarwood oil	1268	0.012	MH-II	14	0.01
Cedarwood oil	1268	-0.007	MH-II	14	0.01
Cedarwood oil	1268	0.0025	MH-II	14	0.01
Cardamom oil	1268	-0.004	MH-II	14	0.01
Cardamom oil	1268	0.002	MH-II	14	0.01
Cardamom oil	1268	-0.001	MH-II	14	0.01
Cinnamon oil	1268	0.001	MH-II	14	0.01
Cinnamon oil	1268	0.005	MH-II	14	0.01
Cinnamon oil	1268	0.003	MH-II	14	0.01
Cinnamon leaf oil	1268	-0.013	MH-II	14	0.01
Cinnamon leaf oil	1268	-0.01	MH-II	14	0.01
Cinnamon leaf oil	1268	-0.0115	MH-II	14	0.01
Citronella oil	1268	0.003	MH-II	14	0.01
Citronella oil	1268	0.009	MH-II	14	0.01
Citronella oil	1268	0.006	MH-II	14	0.01
Clary Sage oil	1268	0.015	MH-II	14	0.01
Clary Sage oil	1268	0.041	MH-II	14	0.01
Clary Sage oil	1268	0.028	MH-II	14	0.01
Cypress oil	1268	0.017	MH-II	14	0.01
Cypress oil	1268	0.005	MH-II	14	0.01
Cypress oil	1268	0.011	MH-II	14	0.01
Dill seed oil	1268	0.014	MH-II	14	0.01
Dill seed oil	1268	0.007	MH-II	14	0.01
Dill seed oil	1268	0.0105	MH-II	14	0.01
Eucalyptus oil	1268	0.009	MH-II	14	0.01
Eucalyptus oil	1268	-0.004	MH-II	14	0.01
Eucalyptus oil	1268	0.0025	MH-II	14	0.01
Fennel oil	1268	-0.004	MH-II	14	0.01
Fennel oil	1268	-0.004	MH-II	14	0.01
Fennel oil	1268	-0.004	MH-II	14	0.01
Fenugreek oil	1268	0.117	MH-II	14	0.01
Fenugreek oil	1268	0.076	MH-II	14	0.01
Fenugreek oil	1268	0.0965	MH-II	14	0.01
Frankincense oil	1268	0.012	MH-II	14	0.01
Frankincense oil	1268	0.033	MH-II	14	0.01
Frankincense oil	1268	0.0225	MH-II	14	0.01
Geranium oil	1268	-0.002	MH-II	14	0.01
Geranium oil	1268	0.006	MH-II	14	0.01
Geranium oil	1268	0.002	MH-II	14	0.01
Ginger oil	1268	0.036	MH-II	14	0.01
Ginger oil	1268	0.052	MH-II	14	0.01
Ginger oil	1268	0.044	MH-II	14	0.01
Grapefruit oil	1268	-0.002	MH-II	14	0.01
Grapefruit oil	1268	-0.005	MH-II	14	0.01
Grapefruit oil	1268	-0.0035	MH-II	14	0.01
Jasmine oil	1268	0.032	MH-II	14	0.01
Jasmine oil	1268	0.008	MH-II	14	0.01
Jasmine oil	1268	0.02	MH-II	14	0.01
Juniper oil	1268	0.014	MH-II	14	0.01
Juniper oil	1268	-0.001	MH-II	14	0.01
Juniper oil	1268	0.0065	MH-II	14	0.01
Lavender oil Bulgarian	1268	0.013	MH-II	14	0.01
Lavender oil Bulgarian	1268	-0.013	MH-II	14	0.01
Lavender oil Bulgarian	1268	0	MH-II	14	0.01
Lemon oil	1268	0.018	MH-II	14	0.01
Lemon oil	1268	0.006	MH-II	14	0.01
Lemon oil	1268	0.012	MH-II	14	0.01
Lemon Eucalyptus oil	1268	-0.006	MH-II	14	0.01
Lemon Eucalyptus oil	1268	-0.015	MH-II	14	0.01
Lemon Eucalyptus oil	1268	-0.0105	MH-II	14	0.01
Lavender oil Himalyan	1268	-0.01	MH-II	14	0.01
Lavender oil Himalyan	1268	-0.011	MH-II	14	0.01
Lavender oil Himalyan	1268	-0.0145	MH-II	14	0.01
Lime oil	1268	-0.012	MH-II	14	0.01
Lime oil	1268	-0.016	MH-II	14	0.01
Lime oil	1268	-0.014	MH-II	14	0.01
Lime oil as per BP	1268	-0.011	MH-II	14	0.01
Lime oil as per BP	1268	-0.01	MH-II	14	0.01
Lime oil as per BP	1268	-0.015	MH-II	14	0.01
Melissa oil	1268	-0.01	MH-II	14	0.01
Melissa oil	1268	-0.002	MH-II	14	0.01
Melissa oil	1268	-0.011	MH-II	14	0.01
Minth oil	1268	-0.016	MH-II	14	0.01
Minth oil	1268	-0.012	MH-II	14	0.01
Minth oil	1268	-0.0185	MH-II	14	0.01
Myrtle oil	1268	-0.012	MH-II	14	0.01
Myrtle oil	1268	-0.015	MH-II	14	0.01
Myrtle oil	1268	-0.0135	MH-II	14	0.01
Neroli oil	1268	-0.009	MH-II	14	0.01
Neroli oil	1268	-0.016	MH-II	14	0.01
Neroli oil	1268	-0.0125	MH-II	14	0.01
Nutmeg oil	1268	-0.008	MH-II	14	0.01
Nutmeg oil	1268	-0.009	MH-II	14	0.01
Nutmeg oil	1268	-0.0085	MH-II	14	0.01
Orange	1268	-0.007	MH-II	14	0.01
Orange	1268	0	MH-II	14	0.01
Orange	1268	-0.0035	MH-II	14	0.01
Palma Rosa oil	1268	-0.004	MH-II	14	0.01
Palma Rosa oil	1268	-0.015	MH-II	14	0.01
Palma Rosa oil	1268	-0.0095	MH-II	14	0.01
Patchouli oil	1268	0.016	MH-II	14	0.01
Patchouli oil	1268	0.003	MH-II	14	0.01
Patchouli oil	1268	0.0095	MH-II	14	0.01
Pepperminth oil	1268	-0.003	MH-II	14	0.01
Pepperminth oil	1268	-0.011	MH-II	14	0.01
Pepperminth oil	1268	-0.007	MH-II	14	0.01
Pettitgrain oil	1268	-0.016	MH-II	14	0.01
Pettitgrain oil	1268	-0.019	MH-II	14	0.01
Pettitgrain oil	1268	-0.0175	MH-II	14	0.01
Pine oil	1268	-0.006	MH-II	14	0.01
Pine oil	1268	-0.016	MH-II	14	0.01
Pine oil	1268	-0.011	MH-II	14	0.01
Ravensara oil	1268	-0.018	MH-II	14	0.01
Ravensara oil	1268	-0.011	MH-II	14	0.01
Ravensara oil	1268	-0.0145	MH-II	14	0.01
Rose Geranium oil	1268	-0.004	MH-II	14	0.01
Rose Geranium oil	1268	-0.018	MH-II	14	0.01
Rose Geranium oil	1268	-0.011	MH-II	14	0.01
Saffron oil	1268	0.001	MH-II	14	0.01
Saffron oil	1268	-0.018	MH-II	14	0.01
Saffron oil	1268	-0.0085	MH-II	14	0.01
Sandalwood oil	1268	-0.004	MH-II	14	0.01
Sandalwood oil	1268	-0.015	MH-II	14	0.01
Sandalwood oil	1268	-0.0095	MH-II	14	0.01
Sage oil	1268	0	MH-II	14	0.01
Sage oil	1268	-0.016	MH-II	14	0.01
Sage oil	1268	-0.008	MH-II	14	0.01
Tarragon oil	1268	-0.005	MH-II	14	0.01
Tarragon oil	1268	-0.011	MH-II	14	0.01
Tarragon oil	1268	-0.008	MH-II	14	0.01
Tea Tree oil	1268	0.003	MH-II	14	0.01
Tea Tree oil	1268	-0.005	MH-II	14	0.01
Tea Tree oil	1268	-0.001	MH-II	14	0.01
Thuja oil	1268	0.005	MH-II	14	0.01
Thuja oil	1268	-0.004	MH-II	14	0.01
Thuja oil	1268	0.0005	MH-II	14	0.01
Tolu Balsam	1268	0.024	MH-II	14	0.01
Tolu Balsam	1268	-0.008	MH-II	14	0.01
Tolu Balsam	1268	0.008	MH-II	14	0.01
Turmeric oil	1268	0.022	MH-II	14	0.01
Turmeric oil	1268	-0.002	MH-II	14	0.01
Turmeric oil	1268	0.01	MH-II	14	0.01
Wintergreen oil	1268	0.095	MH-II	14	0.01
Wintergreen oil	1268	0.088	MH-II	14	0.01
Wintergreen oil	1268	0.0915	MH-II	14	0.01
Ylang Ylang oil	1268	0.104	MH-II	14	0.01
Ylang Ylang oil	1268	0.07	MH-II	14	0.01
Ylang Ylang oil	1268	0.087	MH-II	14	0.01
Vanilla	1268	0.012	MH-II	14	0.01
Vanilla	1268	-0.015	MH-II	14	0.01
Vanilla	1268	-0.0015	MH-II	14	0.01
Vetiver oil	1268	0.012	MH-II	14	0.01
Vetiver oil	1268	-0.008	MH-II	14	0.01
Vetiver oil	1268	0.002	MH-II	14	0.01
Mace oil	1268	-0.002	MH-II	14	0.01
Mace oil	1268	-0.015	MH-II	14	0.01
Mace oil	1268	-0.0085	MH-II	14	0.01
Thyme	1268	-0.017	MH-II	14	0.01
Thyme	1268	-0.016	MH-II	14	0.01
Thyme	1268	-0.0165	MH-II	14	0.01
Oregano	1268	0.0605	MH-II	14	0.01
Oregano	1268	0.0555	MH-II	14	0.01
Oregano	1268	0.005	MH-II	14	0.01
Clove	1268	0.005	MH-II	14	0.01
Clove	1268	0.001	MH-II	14	0.01
Clove	1268	0.003	MH-II	14	0.01
Ajowain Oil	1268	0.011	MH-II	23	0.01
Ajowain Oil	1268	0.027	MH-II	23	0.01
Ajowain Oil	1268	0.019	MH-II	23	0.01
Anethole oil	1268	0.049	MH-II	23	0.01
Anethole oil	1268	0.036	MH-II	23	0.01
Anethole oil	1268	0.0425	MH-II	23	0.01
Basil oil	1268	0.047	MH-II	23	0.01
Basil oil	1268	0.036	MH-II	23	0.01
Basil oil	1268	0.0415	MH-II	23	0.01
Bay oil	1268	0.046	MH-II	23	0.01
Bay oil	1268	0.044	MH-II	23	0.01
Bay oil	1268	0.045	MH-II	23	0.01
Black pepper oil	1268	0.064	MH-II	23	0.01
Black pepper oil	1268	0.037	MH-II	23	0.01
Black pepper oil	1268	0.0505	MH-II	23	0.01
Calamus oil	1268	0.067	MH-II	23	0.01
Calamus oil	1268	0.037	MH-II	23	0.01
Calamus oil	1268	0.052	MH-II	23	0.01
Chamomilla	1268	0.079	MH-II	23	0.01
Chamomilla	1268	0.045	MH-II	23	0.01
Chamomilla	1268	0.062	MH-II	23	0.01
Cajeput oil	1268	0.056	MH-II	23	0.01
Cajeput oil	1268	0.035	MH-II	23	0.01
Cajeput oil	1268	0.0455	MH-II	23	0.01
Cedarwood oil	1268	0.044	MH-II	23	0.01
Cedarwood oil	1268	0.042	MH-II	23	0.01
Cedarwood oil	1268	0.043	MH-II	23	0.01
Cardamom oil	1268	0.055	MH-II	23	0.01
Cardamom oil	1268	0.057	MH-II	23	0.01
Cardamom oil	1268	0.056	MH-II	23	0.01
Cinnamon oil	1268	0.029	MH-II	23	0.01
Cinnamon oil	1268	0.039	MH-II	23	0.01
Cinnamon oil	1268	0.034	MH-II	23	0.01
Cinnamon leaf oil	1268	0.014	MH-II	23	0.01
Cinnamon leaf oil	1268	0.031	MH-II	23	0.01
Cinnamon leaf oil	1268	0.0225	MH-II	23	0.01
Citronella oil	1268	0.012	MH-II	23	0.01
Citronella oil	1268	0.03	MH-II	23	0.01
Citronella oil	1268	0.021	MH-II	23	0.01
Clary Sage oil	1268	0.076	MH-II	23	0.01
Clary Sage oil	1268	0.033	MH-II	23	0.01
Clary Sage oil	1268	0.0545	MH-II	23	0.01
Cypress oil	1268	0.11	MH-II	23	0.01
Cypress oil	1268	0.033	MH-II	23	0.01
Cypress oil	1268	0.0715	MH-II	23	0.01
Dill seed oil	1268	0.073	MH-II	23	0.01
Dill seed oil	1268	0.036	MH-II	23	0.01
Dill seed oil	1268	0.0545	MH-II	23	0.01
Eucalyptus oil	1268	0.046	MH-II	23	0.01
Eucalyptus oil	1268	0.025	MH-II	23	0.01
Eucalyptus oil	1268	0.0355	MH-II	23	0.01
Fennel oil	1268	0.087	MH-II	23	0.01
Fennel oil	1268	0.024	MH-II	23	0.01
Fennel oil	1268	0.0555	MH-II	23	0.01
Fenugreek oil	1268	0.149	MH-II	23	0.01
Fenugreek oil	1268	0.161	MH-II	23	0.01
Fenugreek oil	1268	0.155	MH-II	23	0.01
Frankincense oil	1268	0.068	MH-II	23	0.01
Frankincense oil	1268	0.031	MH-II	23	0.01
Frankincense oil	1268	0.0495	MH-II	23	0.01
Geranium oil	1268	0.037	MH-II	23	0.01
Geranium oil	1268	0.021	MH-II	23	0.01
Geranium oil	1268	0.029	MH-II	23	0.01
Ginger oil	1268	0.06	MH-II	23	0.01
Ginger oil	1268	0.046	MH-II	23	0.01
Ginger oil	1268	0.053	MH-II	23	0.01
Grapefruit oil	1268	0.019	MH-II	23	0.01
Grapefruit oil	1268	0.017	MH-II	23	0.01
Grapefruit oil	1268	0.018	MH-II	23	0.01
Jasmine oil	1268	0.029	MH-II	23	0.01
Jasmine oil	1268	0.028	MH-II	23	0.01
Jasmine oil	1268	0.0285	MH-II	23	0.01
Juniper oil	1268	0.025	MH-II	23	0.01
Juniper oil	1268	0.031	MH-II	23	0.01
Juniper oil	1268	0.028	MH-II	23	0.01
Lavender oil Bulgarian	1268	0.014	MH-II	23	0.01
Lavender oil Bulgarian	1268	0.027	MH-II	23	0.01
Lavender oil Bulgarian	1268	0.0205	MH-II	23	0.01
Lemon oil	1268	0.054	MH-II	23	0.01
Lemon oil	1268	0.024	MH-II	23	0.01
Lemon oil	1268	0.039	MH-II	23	0.01
Lemon Eucalyptus oil	1268	0.057	MH-II	23	0.01
Lemon Eucalyptus oil	1268	0.025	MH-II	23	0.01
Lemon Eucalyptus oil	1268	0.041	MH-II	23	0.01
Lavender oil Himalyan	1268	0.016	MH-II	23	0.01
Lavender oil Himalyan	1268	0.011	MH-II	23	0.01
Lavender oil Himalyan	1268	0.0135	MH-II	23	0.01
Lime oil	1268	0.069	MH-II	23	0.01
Lime oil	1268	0.012	MH-II	23	0.01
Lime oil	1268	0.0405	MH-II	23	0.01
Lime oil as per BP	1268	0.03	MH-II	23	0.01
Lime oil as per BP	1268	0.022	MH-II	23	0.01
Lime oil as per BP	1268	0.026	MH-II	23	0.01
Melissa oil	1268	0.04	MH-II	23	0.01
Melissa oil	1268	0.013	MH-II	23	0.01
Melissa oil	1268	0.0265	MH-II	23	0.01
Minth oil	1268	0.073	MH-II	23	0.01
Minth oil	1268	0.016	MH-II	23	0.01
Minth oil	1268	0.0445	MH-II	23	0.01
Myrtle oil	1268	0.03	MH-II	23	0.01
Myrtle oil	1268	0.017	MH-II	23	0.01
Myrtle oil	1268	0.0235	MH-II	23	0.01
Neroli oil	1268	0.054	MH-II	23	0.01
Neroli oil	1268	0.022	MH-II	23	0.01
Neroli oil	1268	0.038	MH-II	23	0.01
Nutmeg oil	1268	0.026	MH-II	23	0.01
Nutmeg oil	1268	0.028	MH-II	23	0.01
Nutmeg oil	1268	0.027	MH-II	23	0.01
Orange	1268	0.024	MH-II	23	0.01
Orange	1268	0.007	MH-II	23	0.01
Orange	1268	0.0155	MH-II	23	0.01
Palma Rosa oil	1268	0.018	MH-II	23	0.01
Palma Rosa oil	1268	0.014	MH-II	23	0.01
Palma Rosa oil	1268	0.016	MH-II	23	0.01
Patchouli oil	1268	0.04	MH-II	23	0.01
Patchouli oil	1268	0.02	MH-II	23	0.01
Patchouli oil	1268	0.03	MH-II	23	0.01
Pepperminth oil	1268	0.026	MH-II	23	0.01
Pepperminth oil	1268	0.026	MH-II	23	0.01
Pepperminth oil	1268	0.026	MH-II	23	0.01
Pettitgrain oil	1268	0.013	MH-II	23	0.01
Pettitgrain oil	1268	0.011	MH-II	23	0.01
Pettitgrain oil	1268	0.012	MH-II	23	0.01
Pine oil	1268	0.021	MH-II	23	0.01
Pine oil	1268	0.015	MH-II	23	0.01
Pine oil	1268	0.018	MH-II	23	0.01
Ravensara oil	1268	0.034	MH-II	23	0.01
Ravensara oil	1268	0.017	MH-II	23	0.01
Ravensara oil	1268	0.0255	MH-II	23	0.01
Rose Geranium oil	1268	0.01	MH-II	23	0.01
Rose Geranium oil	1268	0.018	MH-II	23	0.01
Rose Geranium oil	1268	0.014	MH-II	23	0.01
Saffron oil	1268	0.007	MH-II	23	0.01
Saffron oil	1268	0.007	MH-II	23	0.01
Saffron oil	1268	0.007	MH-II	23	0.01
Sandalwood oil	1268	0.011	MH-II	23	0.01
Sandalwood oil	1268	0.009	MH-II	23	0.01
Sandalwood oil	1268	0.01	MH-II	23	0.01
Sage oil	1268	0.094	MH-II	23	0.01
Sage oil	1268	0.02	MH-II	23	0.01
Sage oil	1268	0.057	MH-II	23	0.01
Tarragon oil	1268	0.05	MH-II	23	0.01
Tarragon oil	1268	0.017	MH-II	23	0.01
Tarragon oil	1268	0.0335	MH-II	23	0.01
Tea Tree oil	1268	0.022	MH-II	23	0.01
Tea Tree oil	1268	0.053	MH-II	23	0.01
Tea Tree oil	1268	0.0375	MH-II	23	0.01
Thuja oil	1268	0.026	MH-II	23	0.01
Thuja oil	1268	0.028	MH-II	23	0.01
Thuja oil	1268	0.027	MH-II	23	0.01
Tolu Balsam	1268	0.046	MH-II	23	0.01
Tolu Balsam	1268	0.035	MH-II	23	0.01
Tolu Balsam	1268	0.0405	MH-II	23	0.01
Turmeric oil	1268	0.067	MH-II	23	0.01
Turmeric oil	1268	0.033	MH-II	23	0.01
Turmeric oil	1268	0.05	MH-II	23	0.01
Wintergreen oil	1268	0.218	MH-II	23	0.01
Wintergreen oil	1268	0.118	MH-II	23	0.01
Wintergreen oil	1268	0.15	MH-II	23	0.01
Ylang Ylang oil	1268	0.127	MH-II	23	0.01
Ylang Ylang oil	1268	0.102	MH-II	23	0.01
Ylang Ylang oil	1268	0.1145	MH-II	23	0.01
Vanilla	1268	0.012	MH-II	23	0.01
Vanilla	1268	0.048	MH-II	23	0.01
Vanilla	1268	0.03	MH-II	23	0.01
Vetiver oil	1268	0.093	MH-II	23	0.01
Vetiver oil	1268	0.021	MH-II	23	0.01
Vetiver oil	1268	0.057	MH-II	23	0.01
Mace oil	1268	0.057	MH-II	23	0.01
Mace oil	1268	0.034	MH-II	23	0.01
Mace oil	1268	0.0455	MH-II	23	0.01
Thyme	1268	0.012	MH-II	23	0.01
Thyme	1268	0.02	MH-II	23	0.01
Thyme	1268	0.016	MH-II	23	0.01
Oregano	1268	0.001	MH-II	23	0.01
Oregano	1268	0.012	MH-II	23	0.01
Oregano	1268	0.007	MH-II	23	0.01
Clove	1268	0.003	MH-II	23	0.01
Clove	1268	0.01	MH-II	23	0.01
Clove	1268	0.008	MH-II	23	0.01
Ajowain Oil	1268	0.034	MH-II	37	0.01
Ajowain Oil	1268	0	MH-II	37	0.01
Ajowain Oil	1268	0.017	MH-II	37	0.01
Anethole oil	1268	0.058	MH-II	37	0.01
Anethole oil	1268	0.018	MH-II	37	0.01
Anethole oil	1268	0.038	MH-II	37	0.01
Basil oil	1268	0.039	MH-II	37	0.01
Basil oil	1268	0.025	MH-II	37	0.01
Basil oil	1268	0.032	MH-II	37	0.01
Bay oil	1268	0.033	MH-II	37	0.01
Bay oil	1268	0.031	MH-II	37	0.01
Bay oil	1268	0.032	MH-II	37	0.01
Black pepper oil	1268	0.024	MH-II	37	0.01
Black pepper oil	1268	0.019	MH-II	37	0.01
Black pepper oil	1268	0.0215	MH-II	37	0.01
Calamus oil	1268	0.019	MH-II	37	0.01
Calamus oil	1268	0.029	MH-II	37	0.01
Calamus oil	1268	0.024	MH-II	37	0.01
Chamomilla	1268	0.073	MH-II	37	0.01
Chamomilla	1268	0.045	MH-II	37	0.01
Chamomilla	1268	0.059	MH-II	37	0.01
Cajeput oil	1268	0.015	MH-II	37	0.01
Cajeput oil	1268	0.031	MH-II	37	0.01
Cajeput oil	1268	0.023	MH-II	37	0.01
Cedarwood oil	1268	0.009	MH-II	37	0.01
Cedarwood oil	1268	0.035	MH-II	37	0.01
Cedarwood oil	1268	0.022	MH-II	37	0.01
Cardamom oil	1268	0.041	MH-II	37	0.01
Cardamom oil	1268	0.028	MH-II	37	0.01
Cardamom oil	1268	0.0345	MH-II	37	0.01
Cinnamon oil	1268	0.01	MH-II	37	0.01
Cinnamon oil	1268	0.035	MH-II	37	0.01
Cinnamon oil	1268	0.0225	MH-II	37	0.01
Cinnamon leaf oil	1268	-0.005	MH-II	37	0.01
Cinnamon leaf oil	1268	0.014	MH-II	37	0.01
Cinnamon leaf oil	1268	0.0045	MH-II	37	0.01
Citronella oil	1268	0.043	MH-II	37	0.01
Citronella oil	1268	0.02	MH-II	37	0.01
Citronella oil	1268	0.0315	MH-II	37	0.01
Clary Sage oil	1268	0.018	MH-II	37	0.01
Clary Sage oil	1268	0.009	MH-II	37	0.01
Clary Sage oil	1268	0.0135	MH-II	37	0.01
Cypress oil	1268	0.023	MH-II	37	0.01
Cypress oil	1268	0.007	MH-II	37	0.01
Cypress oil	1268	0.015	MH-II	37	0.01
Dill seed oil	1268	0.023	MH-II	37	0.01
Dill seed oil	1268	0.009	MH-II	37	0.01
Dill seed oil	1268	0.016	MH-II	37	0.01
Eucalyptus oil	1268	0.01	MH-II	37	0.01
Eucalyptus oil	1268	0.002	MH-II	37	0.01
Eucalyptus oil	1268	0.006	MH-II	37	0.01
Fennel oil	1268	0.012	MH-II	37	0.01
Fennel oil	1268	0.008	MH-II	37	0.01
Fennel oil	1268	0.01	MH-II	37	0.01
Fenugreek oil	1268	0.155	MH-II	37	0.01
Fenugreek oil	1268	0.104	MH-II	37	0.01
Fenugreek oil	1268	0.1295	MH-II	37	0.01
Frankincense oil	1268	0.012	MH-II	37	0.01
Frankincense oil	1268	0.012	MH-II	37	0.01
Frankincense oil	1268	0.012	MH-II	37	0.01
Geranium oil	1268	0.012	MH-II	37	0.01
Geranium oil	1268	0.015	MH-II	37	0.01
Geranium oil	1268	0.0135	MH-II	37	0.01
Ginger oil	1268	0.107	MH-II	37	0.01
Ginger oil	1268	0.034	MH-II	37	0.01
Ginger oil	1268	0.0705	MH-II	37	0.01
Grapefruit oil	1268	0.012	MH-II	37	0.01
Grapefruit oil	1268	0.002	MH-II	37	0.01
Grapefruit oil	1268	0.007	MH-II	37	0.01
Jasmine oil	1268	0.025	MH-II	37	0.01
Jasmine oil	1268	0.017	MH-II	37	0.01
Jasmine oil	1268	0.021	MH-II	37	0.01
Juniper oil	1268	0.036	MH-II	37	0.01
Juniper oil	1268	0.001	MH-II	37	0.01
Juniper oil	1268	0.0185	MH-II	37	0.01
Lavender oil Bulgarian	1268	0.012	MH-II	37	0.01
Lavender oil Bulgarian	1268	0.003	MH-II	37	0.01
Lavender oil Bulgarian	1268	0.0075	MH-II	37	0.01
Lemon oil	1268	0.018	MH-II	37	0.01
Lemon oil	1268	0.009	MH-II	37	0.01
Lemon oil	1268	0.0135	MH-II	37	0.01
Lemon Eucalyptus oil	1268	-0.001	MH-II	37	0.01
Lemon Eucalyptus oil	1268	0.01	MH-II	37	0.01
Lemon Eucalyptus oil	1268	0.0045	MH-II	37	0.01
Lavender oil Himalyan	1268	0.003	MH-II	37	0.01
Lavender oil Himalyan	1268	0.005	MH-II	37	0.01
Lavender oil Himalyan	1268	0.004	MH-II	37	0.01
Lime oil	1268	0.009	MH-II	37	0.01
Lime oil	1268	0.012	MH-II	37	0.01
Lime oil	1268	0.0105	MH-II	37	0.01
Lime oil as per BP	1268	0.007	MH-II	37	0.01
Lime oil as per BP	1268	0.008	MH-II	37	0.01
Lime oil as per BP	1268	0.0075	MH-II	37	0.01
Melissa oil	1268	0.006	MH-II	37	0.01
Melissa oil	1268	0.009	MH-II	37	0.01
Melissa oil	1268	0.0075	MH-II	37	0.01
Minth oil	1268	0.015	MH-II	37	0.01
Minth oil	1268	0.008	MH-II	37	0.01
Minth oil	1268	0.0115	MH-II	37	0.01
Myrtle oil	1268	0	MH-II	37	0.01
Myrtle oil	1268	0.006	MH-II	37	0.01
Myrtle oil	1268	0.003	MH-II	37	0.01
Neroli oil	1268	0.001	MH-II	37	0.01
Neroli oil	1268	0.007	MH-II	37	0.01
Neroli oil	1268	0.004	MH-II	37	0.01
Nutmeg oil	1268	0.008	MH-II	37	0.01
Nutmeg oil	1268	0.005	MH-II	37	0.01
Nutmeg oil	1268	0.0065	MH-II	37	0.01
Orange	1268	0.003	MH-II	37	0.01
Orange	1268	-0.005	MH-II	37	0.01
Orange	1268	-0.001	MH-II	37	0.01
Palma Rosa oil	1268	0.046	MH-II	37	0.01
Palma Rosa oil	1268	0.028	MH-II	37	0.01
Palma Rosa oil	1268	0.037	MH-II	37	0.01
Patchouli oil	1268	0.021	MH-II	37	0.01
Patchouli oil	1268	-0.007	MH-II	37	0.01
Patchouli oil	1268	0.007	MH-II	37	0.01
Pepperminth oil	1268	0.021	MH-II	37	0.01
Pepperminth oil	1268	-0.008	MH-II	37	0.01
Pepperminth oil	1268	0.0065	MH-II	37	0.01
Pettitgrain oil	1268	-0.001	MH-II	37	0.01
Pettitgrain oil	1268	0.002	MH-II	37	0.01
Pettitgrain oil	1268	0.0005	MH-II	37	0.01
Pine oil	1268	0.008	MH-II	37	0.01
Pine oil	1268	-0.007	MH-II	37	0.01
Pine oil	1268	0.0005	MH-II	37	0.01
Ravensara oil	1268	0.025	MH-II	37	0.01
Ravensara oil	1268	0.005	MH-II	37	0.01
Ravensara oil	1268	0.015	MH-II	37	0.01
Rose Geranium oil	1268	0.003	MH-II	37	0.01
Rose Geranium oil	1268	-0.011	MH-II	37	0.01
Rose Geranium oil	1268	-0.004	MH-II	37	0.01
Saffron oil	1268	0.007	MH-II	37	0.01
Saffron oil	1268	-0.011	MH-II	37	0.01
Saffron oil	1268	-0.002	MH-II	37	0.01
Sandalwood oil	1268	0.007	MH-II	37	0.01
Sandalwood oil	1268	-0.005	MH-II	37	0.01
Sandalwood oil	1268	0.001	MH-II	37	0.01
Sage oil	1268	0.009	MH-II	37	0.01
Sage oil	1268	-0.005	MH-II	37	0.01
Sage oil	1268	0.002	MH-II	37	0.01
Tarragon oil	1268	0.014	MH-II	37	0.01
Tarragon oil	1268	-0.002	MH-II	37	0.01
Tarragon oil	1268	0.006	MH-II	37	0.01
Tea Tree oil	1268	0.047	MH-II	37	0.01
Tea Tree oil	1268	0.002	MH-II	37	0.01
Tea Tree oil	1268	0.0245	MH-II	37	0.01
Thuja oil	1268	0.031	MH-II	37	0.01
Thuja oil	1268	0.001	MH-II	37	0.01
Thuja oil	1268	0.016	MH-II	37	0.01
Tolu Balsam	1268	0.049	MH-II	37	0.01
Tolu Balsam	1268	0.011	MH-II	37	0.01
Tolu Balsam	1268	0.03	MH-II	37	0.01
Turmeric oil	1268	0.011	MH-II	37	0.01
Turmeric oil	1268	0.01	MH-II	37	0.01
Turmeric oil	1268	0.0105	MH-II	37	0.01
Wintergreen oil	1268	0.175	MH-II	37	0.01
Wintergreen oil	1268	0.086	MH-II	37	0.01
Wintergreen oil	1268	0.1305	MH-II	37	0.01
Ylang Ylang oil	1268	0.127	MH-II	37	0.01
Ylang Ylang oil	1268	0.088	MH-II	37	0.01
Ylang Ylang oil	1268	0.1075	MH-II	37	0.01
Vanilla	1268	0.009	MH-II	37	0.01
Vanilla	1268	0.038	MH-II	37	0.01
Vanilla	1268	0.0235	MH-II	37	0.01
Vetiver oil	1268	0.007	MH-II	37	0.01
Vetiver oil	1268	0.016	MH-II	37	0.01
Vetiver oil	1268	0.0115	MH-II	37	0.01
Mace oil	1268	0.01	MH-II	37	0.01
Mace oil	1268	0.011	MH-II	37	0.01
Mace oil	1268	0.0105	MH-II	37	0.01
Thyme	1268	-0.005	MH-II	37	0.01
Thyme	1268	0.002	MH-II	37	0.01
Thyme	1268	-0.0015	MH-II	37	0.01
Oregano	1268	0.002	MH-II	37	0.01
Oregano	1268	0.008	MH-II	37	0.01
Oregano	1268	0.006	MH-II	37	0.01
Clove	1268	0.005	MH-II	37	0.01
Clove	1268	0.001	MH-II	37	0.01
Clove	1268	0.0035	MH-II	37	0.01
Ajowain Oil	1268	-0.012	BHI	14	0.01
Ajowain Oil	1268	-0.008	BHI	14	0.01
Ajowain Oil	1268	-0.01	BHI	14	0.01
Anethole oil	1268	-0.004	BHI	14	0.01
Anethole oil	1268	0.007	BHI	14	0.01
Anethole oil	1268	0.0015	BHI	14	0.01
Basil oil	1268	-0.006	BHI	14	0.01
Basil oil	1268	0.013	BHI	14	0.01
Basil oil	1268	0.0035	BHI	14	0.01
Bay oil	1268	0.001	BHI	14	0.01
Bay oil	1268	0.014	BHI	14	0.01
Bay oil	1268	0.0075	BHI	14	0.01
Black pepper oil	1268	0.014	BHI	14	0.01
Black pepper oil	1268	0.016	BHI	14	0.01
Black pepper oil	1268	0.015	BHI	14	0.01
Calamus oil	1268	0.084	BHI	14	0.01
Calamus oil	1268	0.033	BHI	14	0.01
Calamus oil	1268	0.0585	BHI	14	0.01
Chamomilla	1268	0.006	BHI	14	0.01
Chamomilla	1268	0.008	BHI	14	0.01
Chamomilla	1268	0.007	BHI	14	0.01
Cajeput oil	1268	-0.007	BHI	14	0.01
Cajeput oil	1268	-0.004	BHI	14	0.01
Cajeput oil	1268	-0.0055	BHI	14	0.01
Cedarwood oil	1268	-0.01	BHI	14	0.01
Cedarwood oil	1268	0.012	BHI	14	0.01
Cedarwood oil	1268	0.001	BHI	14	0.01
Cardamom oil	1268	-0.009	BHI	14	0.01
Cardamom oil	1268	-0.004	BHI	14	0.01
Cardamom oil	1268	-0.0065	BHI	14	0.01
Cinnamon oil	1268	-0.003	BHI	14	0.01
Cinnamon oil	1268	0.001	BHI	14	0.01
Cinnamon oil	1268	-0.001	BHI	14	0.01
Cinnamon leaf oil	1268	-0.009	BHI	14	0.01
Cinnamon leaf oil	1268	-0.013	BHI	14	0.01
Cinnamon leaf oil	1268	-0.011	BHI	14	0.01
Citronella oil	1268	0.005	BHI	14	0.01
Citronella oil	1268	0.003	BHI	14	0.01
Citronella oil	1268	0.004	BHI	14	0.01
Clary Sage oil	1268	0.001	BHI	14	0.01
Clary Sage oil	1268	0.015	BHI	14	0.01
Clary Sage oil	1268	0.008	BHI	14	0.01
Cypress oil	1268	0.011	BHI	14	0.01
Cypress oil	1268	0.017	BHI	14	0.01
Cypress oil	1268	0.014	BHI	14	0.01
Dill seed oil	1268	0.003	BHI	14	0.01
Dill seed oil	1268	0.014	BHI	14	0.01
Dill seed oil	1268	0.0085	BHI	14	0.01
Eucalyptus oil	1268	0.011	BHI	14	0.01
Eucalyptus oil	1268	0.009	BHI	14	0.01
Eucalyptus oil	1268	0.01	BHI	14	0.01
Fennel oil	1268	-0.01	BHI	14	0.01
Fennel oil	1268	-0.004	BHI	14	0.01
Fennel oil	1268	-0.007	BHI	14	0.01
Fenugreek oil	1268	0.077	BHI	14	0.01
Fenugreek oil	1268	0.117	BHI	14	0.01
Fenugreek oil	1268	0.097	BHI	14	0.01
Frankincense oil	1268	0.045	BHI	14	0.01
Frankincense oil	1268	0.012	BHI	14	0.01
Frankincense oil	1268	0.0285	BHI	14	0.01
Geranium oil	1268	-0.008	BHI	14	0.01
Geranium oil	1268	-0.002	BHI	14	0.01
Geranium oil	1268	-0.005	BHI	14	0.01
Ginger oil	1268	0.041	BHI	14	0.01
Ginger oil	1268	0.036	BHI	14	0.01
Ginger oil	1268	0.0385	BHI	14	0.01
Grapefruit oil	1268	-0.005	BHI	14	0.01
Grapefruit oil	1268	-0.002	BHI	14	0.01
Grapefruit oil	1268	-0.0035	BHI	14	0.01
Jasmine oil	1268	0.006	BHI	14	0.01
Jasmine oil	1268	0.032	BHI	14	0.01
Jasmine oil	1268	0.019	BHI	14	0.01
Juniper oil	1268	0.041	BHI	14	0.01
Juniper oil	1268	0.014	BHI	14	0.01
Juniper oil	1268	0.0275	BHI	14	0.01
Lavender oil Bulgarian	1268	0.007	BHI	14	0.01
Lavender oil Bulgarian	1268	0.013	BHI	14	0.01
Lavender oil Bulgarian	1268	0.01	BHI	14	0.01
Lemon oil	1268	0.052	BHI	14	0.01
Lemon oil	1268	0.018	BHI	14	0.01
Lemon oil	1268	0.035	BHI	14	0.01
Lemon Eucalyptus oil	1268	-0.017	BHI	14	0.01
Lemon Eucalyptus oil	1268	-0.006	BHI	14	0.01
Lemon Eucalyptus oil	1268	-0.0115	BHI	14	0.01
Lavender oil Himalyan	1268	0	BHI	14	0.01
Lavender oil Himalyan	1268	-0.01	BHI	14	0.01
Lavender oil Himalyan	1268	-0.005	BHI	14	0.01
Lime oil	1268	-0.006	BHI	14	0.01
Lime oil	1268	-0.012	BHI	14	0.01
Lime oil	1268	-0.009	BHI	14	0.01
Lime oil as per BP	1268	-0.002	BHI	14	0.01
Lime oil as per BP	1268	-0.011	BHI	14	0.01
Lime oil as per BP	1268	-0.0065	BHI	14	0.01
Melissa oil	1268	-0.016	BHI	14	0.01
Melissa oil	1268	-0.019	BHI	14	0.01
Melissa oil	1268	-0.0175	BHI	14	0.01
Minth oil	1268	-0.017	BHI	14	0.01
Minth oil	1268	-0.016	BHI	14	0.01
Minth oil	1268	-0.0165	BHI	14	0.01
Myrtle oil	1268	-0.013	BHI	14	0.01
Myrtle oil	1268	-0.012	BHI	14	0.01
Myrtle oil	1268	-0.0125	BHI	14	0.01
Neroli oil	1268	-0.014	BHI	14	0.01
Neroli oil	1268	-0.009	BHI	14	0.01
Neroli oil	1268	-0.0115	BHI	14	0.01
Nutmeg oil	1268	-0.016	BHI	14	0.01
Nutmeg oil	1268	-0.008	BHI	14	0.01
Nutmeg oil	1268	-0.012	BHI	14	0.01
Orange	1268	-0.016	BHI	14	0.01
Orange	1268	-0.007	BHI	14	0.01
Orange	1268	-0.0115	BHI	14	0.01
Palma Rosa oil	1268	-0.016	BHI	14	0.01
Palma Rosa oil	1268	-0.004	BHI	14	0.01
Palma Rosa oil	1268	-0.01	BHI	14	0.01
Patchouli oil	1268	-0.002	BHI	14	0.01
Patchouli oil	1268	0.016	BHI	14	0.01
Patchouli oil	1268	0.007	BHI	14	0.01
Pepperminth oil	1268	-0.008	BHI	14	0.01
Pepperminth oil	1268	-0.003	BHI	14	0.01
Pepperminth oil	1268	-0.0055	BHI	14	0.01
Pettitgrain oil	1268	-0.011	BHI	14	0.01
Pettitgrain oil	1268	-0.016	BHI	14	0.01
Pettitgrain oil	1268	-0.0135	BHI	14	0.01
Pine oil	1268	-0.011	BHI	14	0.01
Pine oil	1268	-0.006	BHI	14	0.01
Pine oil	1268	-0.0085	BHI	14	0.01
Ravensara oil	1268	-0.017	BHI	14	0.01
Ravensara oil	1268	-0.018	BHI	14	0.01
Ravensara oil	1268	-0.0175	BHI	14	0.01
Rose Geranium oil	1268	-0.012	BHI	14	0.01
Rose Geranium oil	1268	-0.004	BHI	14	0.01
Rose Geranium oil	1268	-0.012	BHI	14	0.01
Saffron oil	1268	-0.0085	BHI	14	0.01
Saffron oil	1268	-0.013	BHI	14	0.01
Saffron oil	1268	0.001	BHI	14	0.01
Sandalwood oil	1268	-0.006	BHI	14	0.01
Sandalwood oil	1268	-0.013	BHI	14	0.01
Sandalwood oil	1268	-0.004	BHI	14	0.01
Sage oil	1268	-0.0085	BHI	14	0.01
Sage oil	1268	0.009	BHI	14	0.01
Sage oil	1268	0	BHI	14	0.01
Tarragon oil	1268	0.0045	BHI	14	0.01
Tarragon oil	1268	-0.011	BHI	14	0.01
Tarragon oil	1268	-0.005	BHI	14	0.01
Tea Tree oil	1268	-0.008	BHI	14	0.01
Tea Tree oil	1268	-0.008	BHI	14	0.01
Tea Tree oil	1268	0.003	BHI	14	0.01
Thuja oil	1268	-0.0025	BHI	14	0.01
Thuja oil	1268	-0.012	BHI	14	0.01
Thuja oil	1268	0.005	BHI	14	0.01
Tolu Balsam	1268	-0.0035	BHI	14	0.01
Tolu Balsam	1268	-0.009	BHI	14	0.01
Tolu Balsam	1268	0.024	BHI	14	0.01
Turmeric oil	1268	0.0075	BHI	14	0.01
Turmeric oil	1268	-0.005	BHI	14	0.01
Turmeric oil	1268	0.022	BHI	14	0.01
Wintergreen oil	1268	0.0085	BHI	14	0.01
Wintergreen oil	1268	0.188	BHI	14	0.01
Wintergreen oil	1268	0.095	BHI	14	0.01
Ylang Ylang oil	1268	0.15	BHI	14	0.01
Ylang Ylang oil	1268	0.05	BHI	14	0.01
Ylang Ylang oil	1268	0.104	BHI	14	0.01
Vanilla	1268	0.077	BHI	14	0.01
Vanilla	1268	-0.011	BHI	14	0.01
Vanilla	1268	0.012	BHI	14	0.01
Vetiver oil	1268	0.0005	BHI	14	0.01
Vetiver oil	1268	0.016	BHI	14	0.01
Vetiver oil	1268	0.012	BHI	14	0.01
Mace oil	1268	0.014	BHI	14	0.01
Mace oil	1268	-0.016	BHI	14	0.01
Mace oil	1268	-0.002	BHI	14	0.01
Thyme	1268	-0.009	BHI	14	0.01
Thyme	1268	-0.015	BHI	14	0.01
Thyme	1268	-0.017	BHI	14	0.01
Oregano	1268	0.02	BHI	14	0.01
Oregano	1268	0.05	BHI	14	0.01
Oregano	1268	0.05	BHI	14	0.01
Clove	1268	0.003	BHI	14	0.01
Clove	1268	0.008	BHI	14	0.01
Clove	1268	0.005	BHI	14	0.01
Ajowain Oil	1268	-0.005	BHI	23	0.01
Ajowain Oil	1268	0	BHI	23	0.01
Ajowain Oil	1268	-0.0025	BHI	23	0.01
Anethole oil	1268	0.004	BHI	23	0.01
Anethole oil	1268	0.012	BHI	23	0.01
Anethole oil	1268	0.008	BHI	23	0.01
Basil oil	1268	0.008	BHI	23	0.01
Basil oil	1268	0.01	BHI	23	0.01
Basil oil	1268	0.009	BHI	23	0.01
Bay oil	1268	0.018	BHI	23	0.01
Bay oil	1268	0.014	BHI	23	0.01
Bay oil	1268	0.016	BHI	23	0.01
Black pepper oil	1268	0.009	BHI	23	0.01
Black pepper oil	1268	0.022	BHI	23	0.01
Black pepper oil	1268	0.0155	BHI	23	0.01
Calamus oil	1268	0.086	BHI	23	0.01
Calamus oil	1268	0.121	BHI	23	0.01
Calamus oil	1268	0.1035	BHI	23	0.01
Chamomilla	1268	0.034	BHI	23	0.01
Chamomilla	1268	0.012	BHI	23	0.01
Chamomilla	1268	0.023	BHI	23	0.01
Cajeput oil	1268	0.005	BHI	23	0.01
Cajeput oil	1268	0.015	BHI	23	0.01
Cajeput oil	1268	0.01	BHI	23	0.01
Cedarwood oil	1268	0.014	BHI	23	0.01
Cedarwood oil	1268	0.024	BHI	23	0.01
Cedarwood oil	1268	0.019	BHI	23	0.01
Cardamom oil	1268	0.009	BHI	23	0.01
Cardamom oil	1268	0.007	BHI	23	0.01
Cardamom oil	1268	0.008	BHI	23	0.01
Cinnamon oil	1268	0.015	BHI	23	0.01
Cinnamon oil	1268	0.021	BHI	23	0.01
Cinnamon oil	1268	0.018	BHI	23	0.01
Cinnamon leaf oil	1268	0.013	BHI	23	0.01
Cinnamon leaf oil	1268	0.001	BHI	23	0.01
Cinnamon leaf oil	1268	0.007	BHI	23	0.01
Citronella oil	1268	0.02	BHI	23	0.01
Citronella oil	1268	0.052	BHI	23	0.01
Citronella oil	1268	0.036	BHI	23	0.01
Clary Sage oil	1268	0.093	BHI	23	0.01
Clary Sage oil	1268	0.021	BHI	23	0.01
Clary Sage oil	1268	0.057	BHI	23	0.01
Cypress oil	1268	0.022	BHI	23	0.01
Cypress oil	1268	0.025	BHI	23	0.01
Cypress oil	1268	0.0235	BHI	23	0.01
Dill seed oil	1268	0.07	BHI	23	0.01
Dill seed oil	1268	0.019	BHI	23	0.01
Dill seed oil	1268	0.0445	BHI	23	0.01
Eucalyptus oil	1268	0.056	BHI	23	0.01
Eucalyptus oil	1268	0.045	BHI	23	0.01
Eucalyptus oil	1268	0.0505	BHI	23	0.01
Fennel oil	1268	0.009	BHI	23	0.01
Fennel oil	1268	0.012	BHI	23	0.01
Fennel oil	1268	0.0105	BHI	23	0.01
Fenugreek oil	1268	0.123	BHI	23	0.01
Fenugreek oil	1268	0.095	BHI	23	0.01
Fenugreek oil	1268	0.109	BHI	23	0.01
Frankincense oil	1268	0.076	BHI	23	0.01
Frankincense oil	1268	0.053	BHI	23	0.01
Frankincense oil	1268	0.0645	BHI	23	0.01
Geranium oil	1268	0.012	BHI	23	0.01
Geranium oil	1268	0.016	BHI	23	0.01
Geranium oil	1268	0.014	BHI	23	0.01
Ginger oil	1268	0.041	BHI	23	0.01
Ginger oil	1268	0.045	BHI	23	0.01
Ginger oil	1268	0.043	BHI	23	0.01
Grapefruit oil	1268	0.015	BHI	23	0.01
Grapefruit oil	1268	0.017	BHI	23	0.01
Grapefruit oil	1268	0.016	BHI	23	0.01
Jasmine oil	1268	0.045	BHI	23	0.01
Jasmine oil	1268	0.082	BHI	23	0.01
Jasmine oil	1268	0.0635	BHI	23	0.01
Juniper oil	1268	0.038	BHI	23	0.01
Juniper oil	1268	0.069	BHI	23	0.01
Juniper oil	1268	0.0535	BHI	23	0.01
Lavender oil Bulgarian	1268	0.028	BHI	23	0.01
Lavender oil Bulgarian	1268	0.021	BHI	23	0.01
Lavender oil Bulgarian	1268	0.0245	BHI	23	0.01
Lemon oil	1268	0.045	BHI	23	0.01
Lemon oil	1268	0.072	BHI	23	0.01
Lemon oil	1268	0.0585	BHI	23	0.01
Lemon Eucalyptus oil	1268	-0.002	BHI	23	0.01
Lemon Eucalyptus oil	1268	0.018	BHI	23	0.01
Lemon Eucalyptus oil	1268	0.008	BHI	23	0.01
Lavender oil Himalyan	1268	-0.001	BHI	23	0.01
Lavender oil Himalyan	1268	0.014	BHI	23	0.01
Lavender oil Himalyan	1268	0.0065	BHI	23	0.01
Lime oil	1268	-0.006	BHI	23	0.01
Lime oil	1268	0.019	BHI	23	0.01
Lime oil	1268	0.0065	BHI	23	0.01
Lime oil as per BP	1268	0.006	BHI	23	0.01
Lime oil as per BP	1268	0.02	BHI	23	0.01
Lime oil as per BP	1268	0.013	BHI	23	0.01
Melissa oil	1268	-0.005	BHI	23	0.01
Melissa oil	1268	0.011	BHI	23	0.01
Melissa oil	1268	0.003	BHI	23	0.01
Minth oil	1268	0.002	BHI	23	0.01
Minth oil	1268	0.022	BHI	23	0.01
Minth oil	1268	0.012	BHI	23	0.01
Myrtle oil	1268	0.004	BHI	23	0.01
Myrtle oil	1268	0.012	BHI	23	0.01
Myrtle oil	1268	0.008	BHI	23	0.01
Neroli oil	1268	0.002	BHI	23	0.01
Neroli oil	1268	0.018	BHI	23	0.01
Neroli oil	1268	0.01	BHI	23	0.01
Nutmeg oil	1268	0.002	BHI	23	0.01
Nutmeg oil	1268	0.007	BHI	23	0.01
Nutmeg oil	1268	0.0045	BHI	23	0.01
Orange	1268	0.009	BHI	23	0.01
Orange	1268	0.004	BHI	23	0.01
Orange	1268	0.0065	BHI	23	0.01
Palma Rosa oil	1268	0.008	BHI	23	0.01
Palma Rosa oil	1268	0.009	BHI	23	0.01
Palma Rosa oil	1268	0.0085	BHI	23	0.01
Patchouli oil	1268	0.044	BHI	23	0.01
Patchouli oil	1268	0.017	BHI	23	0.01
Patchouli oil	1268	0.0305	BHI	23	0.01
Pepperminth oil	1268	0.025	BHI	23	0.01
Pepperminth oil	1268	0.023	BHI	23	0.01
Pepperminth oil	1268	0.024	BHI	23	0.01
Pettitgrain oil	1268	0	BHI	23	0.01
Pettitgrain oil	1268	-0.005	BHI	23	0.01
Pettitgrain oil	1268	-0.0025	BHI	23	0.01
Pine oil	1268	0.037	BHI	23	0.01
Pine oil	1268	0.042	BHI	23	0.01
Pine oil	1268	0.0395	BHI	23	0.01
Ravensara oil	1268	0.005	BHI	23	0.01
Ravensara oil	1268	-0.004	BHI	23	0.01
Ravensara oil	1268	0.0005	BHI	23	0.01
Rose Geranium oil	1268	0	BHI	23	0.01
Rose Geranium oil	1268	0	BHI	23	0.01
Rose Geranium oil	1268	0	BHI	23	0.01
Saffron oil	1268	0.013	BHI	23	0.01
Saffron oil	1268	0.011	BHI	23	0.01
Saffron oil	1268	0.012	BHI	23	0.01
Sandalwood oil	1268	0.004	BHI	23	0.01
Sandalwood oil	1268	0.007	BHI	23	0.01
Sandalwood oil	1268	0.0055	BHI	23	0.01
Sage oil	1268	0.035	BHI	23	0.01
Sage oil	1268	0.045	BHI	23	0.01
Sage oil	1268	0.04	BHI	23	0.01
Tarragon oil	1268	0.011	BHI	23	0.01
Tarragon oil	1268	0.028	BHI	23	0.01
Tarragon oil	1268	0.0195	BHI	23	0.01
Tea Tree oil	1268	0.001	BHI	23	0.01
Tea Tree oil	1268	0.004	BHI	23	0.01
Tea Tree oil	1268	0.0025	BHI	23	0.01
Thuja oil	1268	0	BHI	23	0.01
Thuja oil	1268	0.012	BHI	23	0.01
Thuja oil	1268	0.006	BHI	23	0.01
Tolu Balsam	1268	0.028	BHI	23	0.01
Tolu Balsam	1268	0.005	BHI	23	0.01
Tolu Balsam	1268	0.0165	BHI	23	0.01
Turmeric oil	1268	0.007	BHI	23	0.01
Turmeric oil	1268	0.018	BHI	23	0.01
Turmeric oil	1268	0.0125	BHI	23	0.01
Wintergreen oil	1268	0.281	BHI	23	0.01
Wintergreen oil	1268	0.136	BHI	23	0.01
Wintergreen oil	1268	0.15	BHI	23	0.01
Ylang Ylang oil	1268	0.088	BHI	23	0.01
Ylang Ylang oil	1268	0.045	BHI	23	0.01
Ylang Ylang oil	1268	0.0665	BHI	23	0.01
Vanilla	1268	0.005	BHI	23	0.01
Vanilla	1268	0.013	BHI	23	0.01
Vanilla	1268	0.009	BHI	23	0.01
Vetiver oil	1268	0.009	BHI	23	0.01
Vetiver oil	1268	0.021	BHI	23	0.01
Vetiver oil	1268	0.015	BHI	23	0.01
Mace oil	1268	0.009	BHI	23	0.01
Mace oil	1268	0.025	BHI	23	0.01
Mace oil	1268	0.017	BHI	23	0.01
Thyme	1268	-0.003	BHI	23	0.01
Thyme	1268	-0.003	BHI	23	0.01
Thyme	1268	-0.003	BHI	23	0.01
Oregano	1268	0.02	BHI	23	0.01
Oregano	1268	0.07	BHI	23	0.01
Oregano	1268	0.005	BHI	23	0.01
Clove	1268	0.04	BHI	23	0.01
Clove	1268	0.09	BHI	23	0.01
Clove	1268	0.007	BHI	23	0.01
Ajowain Oil	1268	0.015	BHI	37	0.01
Ajowain Oil	1268	0.021	BHI	37	0.01
Ajowain Oil	1268	0.00825	BHI	37	0.01
Anethole oil	1268	0.01	BHI	37	0.01
Anethole oil	1268	0.007	BHI	37	0.01
Anethole oil	1268	0.02525	BHI	37	0.01
Basil oil	1268	0.01	BHI	37	0.01
Basil oil	1268	-0.01	BHI	37	0.01
Basil oil	1268	0.02525	BHI	37	0.01
Bay oil	1268	0.02	BHI	37	0.01
Bay oil	1268	0.006	BHI	37	0.01
Bay oil	1268	0.0305	BHI	37	0.01
Black pepper oil	1268	0.023	BHI	37	0.01
Black pepper oil	1268	0.018	BHI	37	0.01
Black pepper oil	1268	0.033	BHI	37	0.01
Calamus oil	1268	0.089	BHI	37	0.01
Calamus oil	1268	0.131	BHI	37	0.01
Calamus oil	1268	0.07775	BHI	37	0.01
Chamomilla	1268	0.023	BHI	37	0.01
Chamomilla	1268	0.048	BHI	37	0.01
Chamomilla	1268	0.0425	BHI	37	0.01
Cajeput oil	1268	0.016	BHI	37	0.01
Cajeput oil	1268	0.016	BHI	37	0.01
Cajeput oil	1268	0.02775	BHI	37	0.01
Cedarwood oil	1268	0.024	BHI	37	0.01
Cedarwood oil	1268	-0.005	BHI	37	0.01
Cedarwood oil	1268	0.031	BHI	37	0.01
Cardamom oil	1268	0.022	BHI	37	0.01
Cardamom oil	1268	0.01	BHI	37	0.01
Cardamom oil	1268	0.032	BHI	37	0.01
Cinnamon oil	1268	0.034	BHI	37	0.01
Cinnamon oil	1268	0.032	BHI	37	0.01
Cinnamon oil	1268	0.026	BHI	37	0.01
Cinnamon leaf oil	1268	0.061	BHI	37	0.01
Cinnamon leaf oil	1268	-0.003	BHI	37	0.01
Cinnamon leaf oil	1268	0.01475	BHI	37	0.01
Citronella oil	1268	0.056	BHI	37	0.01
Citronella oil	1268	0.095	BHI	37	0.01
Citronella oil	1268	0.0285	BHI	37	0.01
Clary Sage oil	1268	0.027	BHI	37	0.01
Clary Sage oil	1268	0.043	BHI	37	0.01
Clary Sage oil	1268	0.05575	BHI	37	0.01
Cypress oil	1268	0.024	BHI	37	0.01
Cypress oil	1268	0.03	BHI	37	0.01
Cypress oil	1268	0.0475	BHI	37	0.01
Dill seed oil	1268	0.038	BHI	37	0.01
Dill seed oil	1268	0.027	BHI	37	0.01
Dill seed oil	1268	0.0495	BHI	37	0.01
Eucalyptus oil	1268	0.081	BHI	37	0.01
Eucalyptus oil	1268	0.072	BHI	37	0.01
Eucalyptus oil	1268	0.043	BHI	37	0.01
Fennel oil	1268	0.013	BHI	37	0.01
Fennel oil	1268	-0.002	BHI	37	0.01
Fennel oil	1268	0.033	BHI	37	0.01
Fenugreek oil	1268	0.118	BHI	37	0.01
Fenugreek oil	1268	0.141	BHI	37	0.01
Fenugreek oil	1268	0.132	BHI	37	0.01
Frankincense oil	1268	0.05	BHI	37	0.01
Frankincense oil	1268	0.087	BHI	37	0.01
Frankincense oil	1268	0.057	BHI	37	0.01
Geranium oil	1268	0.042	BHI	37	0.01
Geranium oil	1268	-0.004	BHI	37	0.01
Geranium oil	1268	0.0215	BHI	37	0.01
Ginger oil	1268	0.029	BHI	37	0.01
Ginger oil	1268	0.118	BHI	37	0.01
Ginger oil	1268	0.048	BHI	37	0.01
Grapefruit oil	1268	0.023	BHI	37	0.01
Grapefruit oil	1268	0.052	BHI	37	0.01
Grapefruit oil	1268	0.017	BHI	37	0.01
Jasmine oil	1268	0.061	BHI	37	0.01
Jasmine oil	1268	0.051	BHI	37	0.01
Jasmine oil	1268	0.046	BHI	37	0.01
Juniper oil	1268	0.047	BHI	37	0.01
Juniper oil	1268	0.075	BHI	37	0.01
Juniper oil	1268	0.04075	BHI	37	0.01
Lavender oil Bulgarian	1268	0.022	BHI	37	0.01
Lavender oil Bulgarian	1268	0.037	BHI	37	0.01
Lavender oil Bulgarian	1268	0.0225	BHI	37	0.01
Lemon oil	1268	0.048	BHI	37	0.01
Lemon oil	1268	0.104	BHI	37	0.01
Lemon oil	1268	0.04875	BHI	37	0.01
Lemon Eucalyptus oil	1268	0.01	BHI	37	0.01
Lemon Eucalyptus oil	1268	0.018	BHI	37	0.01
Lemon Eucalyptus oil	1268	0.0245	BHI	37	0.01
Lavender oil Himalyan	1268	0.019	BHI	37	0.01
Lavender oil Himalyan	1268	0.009	BHI	37	0.01
Lavender oil Himalyan	1268	0.01	BHI	37	0.01
Lime oil	1268	0.014	BHI	37	0.01
Lime oil	1268	0.005	BHI	37	0.01
Lime oil	1268	0.0235	BHI	37	0.01
Lime oil as per BP	1268	0.007	BHI	37	0.01
Lime oil as per BP	1268	0.01	BHI	37	0.01
Lime oil as per BP	1268	0.0195	BHI	37	0.01
Melissa oil	1268	-0.005	BHI	37	0.01
Melissa oil	1268	0.005	BHI	37	0.01
Melissa oil	1268	0.01475	BHI	37	0.01
Minth oil	1268	0.024	BHI	37	0.01
Minth oil	1268	0.004	BHI	37	0.01
Minth oil	1268	0.02825	BHI	37	0.01
Myrtle oil	1268	0.008	BHI	37	0.01
Myrtle oil	1268	0.015	BHI	37	0.01
Myrtle oil	1268	0.01575	BHI	37	0.01
Neroli oil	1268	0.013	BHI	37	0.01
Neroli oil	1268	0.003	BHI	37	0.01
Neroli oil	1268	0.024	BHI	37	0.01
Nutmeg oil	1268	0.001	BHI	37	0.01
Nutmeg oil	1268	0.001	BHI	37	0.01
Nutmeg oil	1268	0.01575	BHI	37	0.01
Orange	1268	-0.004	BHI	37	0.01
Orange	1268	0.008	BHI	37	0.01
Orange	1268	0.011	BHI	37	0.01
Palma Rosa oil	1268	0.02	BHI	37	0.01
Palma Rosa oil	1268	-0.005	BHI	37	0.01
Palma Rosa oil	1268	0.01225	BHI	37	0.01
Patchouli oil	1268	0.045	BHI	37	0.01
Patchouli oil	1268	0.047	BHI	37	0.01
Patchouli oil	1268	0.03025	BHI	37	0.01
Pepperminth oil	1268	0.026	BHI	37	0.01
Pepperminth oil	1268	0.036	BHI	37	0.01
Pepperminth oil	1268	0.025	BHI	37	0.01
Pettitgrain oil	1268	0.003	BHI	37	0.01
Pettitgrain oil	1268	-0.011	BHI	37	0.01
Pettitgrain oil	1268	0.00475	BHI	37	0.01
Pine oil	1268	0.043	BHI	37	0.01
Pine oil	1268	0.082	BHI	37	0.01
Pine oil	1268	0.02875	BHI	37	0.01
Ravensara oil	1268	0.001	BHI	37	0.01
Ravensara oil	1268	-0.004	BHI	37	0.01
Ravensara oil	1268	0.013	BHI	37	0.01
Rose Geranium oil	1268	-0.001	BHI	37	0.01
Rose Geranium oil	1268	-0.005	BHI	37	0.01
Rose Geranium oil	1268	0.007	BHI	37	0.01
Saffron oil	1268	0.004	BHI	37	0.01
Saffron oil	1268	0.012	BHI	37	0.01
Saffron oil	1268	0.0095	BHI	37	0.01
Sandalwood oil	1268	0.016	BHI	37	0.01
Sandalwood oil	1268	0.064	BHI	37	0.01
Sandalwood oil	1268	0.00775	BHI	37	0.01
Sage oil	1268	0.026	BHI	37	0.01
Sage oil	1268	0.064	BHI	37	0.01
Sage oil	1268	0.0485	BHI	37	0.01
Tarragon oil	1268	0.053	BHI	37	0.01
Tarragon oil	1268	0.053	BHI	37	0.01
Tarragon oil	1268	0.0265	BHI	37	0.01
Tea Tree oil	1268	0.01	BHI	37	0.01
Tea Tree oil	1268	0.012	BHI	37	0.01
Tea Tree oil	1268	0.02	BHI	37	0.01
Thuja oil	1268	-0.003	BHI	37	0.01
Thuja oil	1268	-0.003	BHI	37	0.01
Thuja oil	1268	0.0165	BHI	37	0.01
Tolu Balsam	1268	0.002	BHI	37	0.01
Tolu Balsam	1268	0.032	BHI	37	0.01
Tolu Balsam	1268	0.0285	BHI	37	0.01
Turmeric oil	1268	0.012	BHI	37	0.01
Turmeric oil	1268	0.03	BHI	37	0.01
Turmeric oil	1268	0.03125	BHI	37	0.01
Wintergreen oil	1268	0.096	BHI	37	0.01
Wintergreen oil	1268	0.256	BHI	37	0.01
Wintergreen oil	1268	0.15	BHI	37	0.01
Ylang Ylang oil	1268	0.011	BHI	37	0.01
Ylang Ylang oil	1268	0.041	BHI	37	0.01
Ylang Ylang oil	1268	0.0905	BHI	37	0.01
Vanilla	1268	0.002	BHI	37	0.01
Vanilla	1268	0.009	BHI	37	0.01
Vanilla	1268	0.0195	BHI	37	0.01
Vetiver oil	1268	0.035	BHI	37	0.01
Vetiver oil	1268	0.017	BHI	37	0.01
Vetiver oil	1268	0.036	BHI	37	0.01
Mace oil	1268	0.014	BHI	37	0.01
Mace oil	1268	0.001	BHI	37	0.01
Mace oil	1268	0.03125	BHI	37	0.01
Thyme	1268	0.02	BHI	37	0.01
Thyme	1268	-0.003	BHI	37	0.01
Thyme	1268	0.0065	BHI	37	0.01
Oregano	1268	0.002	BHI	37	0.01
Oregano	1268	0.008	BHI	37	0.01
Oregano	1268	0.006	BHI	37	0.01
Clove	1268	0.0055	BHI	37	0.01
Clove	1268	0.009	BHI	37	0.01
Clove	1268	0.0075	BHI	37	0.01
